# Supplementary material for: (2,7-Dimeth­oxy­naphthalen-1-yl)(4-phen­oxy­phen­yl)methanone
Source: Acta Crystallogr Sect E Struct Rep Online. 2013 Feb 23;69(Pt 3):o440. doi: 10.1107/S1600536813004820 (PMC3588466; doi:10.1107/S1600536813004820)
Supplement: Supplementary file 1 [file e-69-0o440-sup1.cif]

##############################################################################
#                                                                            #
# This CIF contains the data in a paper accepted for publication in          #
# Acta Crystallographica Section E. It conforms to the requirements of       #
# Notes for Authors for Acta Crystallographica Section E, and has been       #
# peer reviewed under the auspices of the IUCr Commission on Journals.       #
#                                                                            #
# Full details of the Crystallographic Information File format               #
# are given in the paper "The Crystallographic Information File (CIF):       #
# a New Standard Archive File for Crystallography" by S. R. Hall, F. H.      #
# Allen and I. D. Brown [Acta Cryst. (1991), A47, 655-685].                  #
#                                                                            #
# The current version of the core CIF dictionary is obtainable from          #
# ftp://ftp.iucr.org/pub/cif_core.dic.                                       #
#                                                                            #
# Software is freely available for graphical display of the structure(s)     #
# in this CIF. For information consult the CIF software page                 #
# http://www.iucr.org/resources/cif/software.                                #
#                                                                            #
# This file may be used for bona fide research purposes within the           #
# scientific community so long as proper attribution is given to the journal # 
# article from which it was obtained.                                        #
#                                                                            #
##############################################################################
data_I
_audit_creation_method     SHELXL-97
_chemical_name_systematic
;
(2,7-Dimethoxynaphthalen-1-yl)(4-phenoxyphenyl)methanone
;
_chemical_name_common     ?
_chemical_formula_moiety     'C25 H20 O4'
_chemical_formula_sum     'C25 H20 O4'
_chemical_formula_iupac     'C25 H20 O4'
_chemical_formula_weight     384.41
_chemical_melting_point     ?
_symmetry_cell_setting     monoclinic
_symmetry_space_group_name_H-M     'P 21/n'
_symmetry_space_group_name_Hall     '-P 2yn'
loop_
    _symmetry_equiv_pos_site_id
    _symmetry_equiv_pos_as_xyz
    1 '+X,+Y,+Z'
    2 '1/2-X,1/2+Y,1/2-Z'
    3 '-X,-Y,-Z'
    4 '1/2+X,1/2-Y,1/2+Z'
_cell_length_a     10.9512(2)
_cell_length_b     15.8830(3)
_cell_length_c     11.2184(2)
_cell_angle_alpha     90.00
_cell_angle_beta     92.4600(10)
_cell_angle_gamma     90.00
_cell_volume     1949.51(6)
_cell_formula_units_Z     4
_cell_measurement_reflns_used     30559
_cell_measurement_theta_min     3.94
_cell_measurement_theta_max     68.23
_cell_measurement_temperature     193(2)
_exptl_crystal_description     block
_exptl_crystal_colour     colourless
_exptl_crystal_size_max     0.60
_exptl_crystal_size_mid     0.40
_exptl_crystal_size_min     0.20
_exptl_crystal_density_diffrn     1.310
_exptl_crystal_density_meas     ?
_exptl_crystal_density_method     'not measured'
_exptl_crystal_F_000     808
_exptl_absorpt_coefficient_mu     0.713
_exptl_absorpt_correction_type     numerical
_exptl_absorpt_process_details
;
(<i>NUMABS</i>; Higashi, 1999)
;
_exptl_absorpt_correction_T_min     0.674
_exptl_absorpt_correction_T_max     0.871
_diffrn_ambient_temperature     193(2)
_diffrn_radiation_type     CuK\a
_diffrn_radiation_wavelength     1.54187
_diffrn_radiation_source     'fine-focus sealed tube'
_diffrn_radiation_monochromator     graphite
_diffrn_measurement_device_type     'Rigaku R-AXIS RAPID'
_diffrn_measurement_method     \w
_diffrn_detector_area_resol_mean     10.000
_diffrn_reflns_number     35423
_diffrn_reflns_av_R_equivalents     0.0554
_diffrn_reflns_av_sigmaI/netI     0.0173
_diffrn_reflns_theta_min     4.83
_diffrn_reflns_theta_max     68.23
_diffrn_reflns_theta_full     68.23
_diffrn_measured_fraction_theta_max     0.994
_diffrn_measured_fraction_theta_full     0.994
_diffrn_reflns_limit_h_min     -13
_diffrn_reflns_limit_h_max     13
_diffrn_reflns_limit_k_min     -18
_diffrn_reflns_limit_k_max     17
_diffrn_reflns_limit_l_min     -13
_diffrn_reflns_limit_l_max     13
_diffrn_standards_interval_count     0
_diffrn_standards_interval_time     0
_diffrn_standards_decay_%     .
_refine_special_details
;
Refinement of <i>F</i>^2^ against ALL reflections. The weighted <i>R</i>-factor
<i>wR</i> and goodness of fit <i>S</i> are based on <i>F</i>^2^, conventional
<i>R</i>-factors <i>R</i> are based on <i>F</i>, with <i>F</i> set to zero for
negative <i>F</i>^2^. The threshold expression of <i>F</i>^2^ >
\s(<i>F</i>^2^) is used only for calculating <i>R</i>-factors(gt) <i>etc</i>.
and is not relevant to the choice of reflections for refinement.
<i>R</i>-factors based on <i>F</i>^2^ are statistically about twice as large
as those based on <i>F</i>, and <i>R</i>- factors based on ALL data will be
even larger.
;
_reflns_number_total     3551
_reflns_number_gt     3228
_reflns_threshold_expression     I>2sigma(I)
_refine_ls_structure_factor_coef     Fsqd
_refine_ls_matrix_type     full
_refine_ls_R_factor_all     0.0406
_refine_ls_R_factor_gt     0.0373
_refine_ls_wR_factor_gt     0.0946
_refine_ls_wR_factor_ref     0.0974
_refine_ls_goodness_of_fit_ref     1.046
_refine_ls_restrained_S_all     1.046
_refine_ls_number_reflns     3551
_refine_ls_number_parameters     265
_refine_ls_number_restraints     0
_refine_ls_hydrogen_treatment     constr
_refine_ls_weighting_scheme     calc
_refine_ls_weighting_details
         'calc w=1/[\s^2^(Fo^2^)+(0.0483P)^2^+0.5250P] where P=(Fo^2^+2Fc^2^)/3'
_atom_sites_solution_hydrogens     geom
_atom_sites_solution_primary     direct
_atom_sites_solution_secondary     difmap
_refine_ls_shift/su_max     0.000
_refine_ls_shift/su_mean     0.000
_refine_diff_density_max     0.205
_refine_diff_density_min     -0.157
_refine_ls_extinction_method     'SHELXL97 (Sheldrick, 2008)'
_refine_ls_extinction_coef     0.0082(4)
_refine_ls_extinction_expression
                                  'Fc^*^=kFc[1+0.001xFc^2^\l^3^/sin(2\q)]^-1/4^'
loop_
    _atom_type_symbol
    _atom_type_description
    _atom_type_scat_dispersion_real
    _atom_type_scat_dispersion_imag
    _atom_type_scat_source
    'C' 'C' 0.0181 0.0091
                         'International Tables Vol C Tables 4.2.6.8 and 6.1.1.4'
    'H' 'H' 0.0000 0.0000
                         'International Tables Vol C Tables 4.2.6.8 and 6.1.1.4'
    'O' 'O' 0.0492 0.0322
                         'International Tables Vol C Tables 4.2.6.8 and 6.1.1.4'
_computing_data_collection     'PROCESS-AUTO (Rigaku, 1998)'
_computing_cell_refinement     'PROCESS-AUTO (Rigaku, 1998)'
_computing_data_reduction     'PROCESS-AUTO (Rigaku, 1998)'
_computing_structure_solution     'SHELXS97 (Sheldrick, 2008)'
_computing_structure_refinement     'SHELXL97 (Sheldrick, 2008)'
_computing_molecular_graphics     'ORTEPIII (Burnett & Johnson, 1996)'
_computing_publication_material     'SHELXL97 (Sheldrick, 2008)'
loop_
    _atom_site_type_symbol
    _atom_site_label
    _atom_site_fract_x
    _atom_site_fract_y
    _atom_site_fract_z
    _atom_site_U_iso_or_equiv
    _atom_site_adp_type
    _atom_site_calc_flag
    _atom_site_refinement_flags
    _atom_site_occupancy
    _atom_site_symmetry_multiplicity
    _atom_site_disorder_assembly
    _atom_site_disorder_group
    O O1 -0.00193(9) 0.35588(7) 0.60358(8) 0.0457(3) Uani d . 1 1 . .
    O O2 0.50090(9) 0.46871(7) 0.23813(9) 0.0510(3) Uani d . 1 1 . .
    O O3 0.05797(8) 0.31431(6) 0.32341(8) 0.0414(2) Uani d . 1 1 . .
    O O4 0.36378(8) 0.01835(6) 0.57454(9) 0.0410(2) Uani d . 1 1 . .
    C C1 0.15314(11) 0.39480(8) 0.47929(11) 0.0327(3) Uani d . 1 1 . .
    C C2 0.08369(12) 0.41451(9) 0.57557(11) 0.0367(3) Uani d . 1 1 . .
    C C3 0.10230(13) 0.49068(9) 0.63775(12) 0.0420(3) Uani d . 1 1 . .
    H H3 0.0522 0.5049 0.7018 0.050 Uiso calc R 1 1 . .
    C C4 0.19275(13) 0.54391(9) 0.60541(12) 0.0424(3) Uani d . 1 1 . .
    H H4 0.2050 0.5951 0.6481 0.051 Uiso calc R 1 1 . .
    C C5 0.36492(13) 0.57900(8) 0.47775(12) 0.0420(3) Uani d . 1 1 . .
    H H5 0.3788 0.6301 0.5202 0.050 Uiso calc R 1 1 . .
    C C6 0.43770(13) 0.55914(9) 0.38729(12) 0.0423(3) Uani d . 1 1 . .
    H H6 0.5013 0.5963 0.3663 0.051 Uiso calc R 1 1 . .
    C C7 0.41872(12) 0.48276(9) 0.32399(11) 0.0390(3) Uani d . 1 1 . .
    C C8 0.32550(11) 0.42964(8) 0.35051(11) 0.0349(3) Uani d . 1 1 . .
    H H8 0.3124 0.3795 0.3056 0.042 Uiso calc R 1 1 . .
    C C9 0.24795(11) 0.44941(8) 0.44540(11) 0.0328(3) Uani d . 1 1 . .
    C C10 0.26844(12) 0.52532(8) 0.51068(11) 0.0370(3) Uani d . 1 1 . .
    C C11 0.12728(10) 0.31434(8) 0.41154(10) 0.0316(3) Uani d . 1 1 . .
    C C12 0.18985(10) 0.23641(8) 0.45420(10) 0.0310(3) Uani d . 1 1 . .
    C C13 0.16678(11) 0.16053(8) 0.39508(11) 0.0334(3) Uani d . 1 1 . .
    H H13 0.1120 0.1596 0.3271 0.040 Uiso calc R 1 1 . .
    C C14 0.22189(11) 0.08668(8) 0.43339(11) 0.0347(3) Uani d . 1 1 . .
    H H14 0.2046 0.0352 0.3929 0.042 Uiso calc R 1 1 . .
    C C15 0.30315(11) 0.08859(8) 0.53203(11) 0.0325(3) Uani d . 1 1 . .
    C C16 0.32949(11) 0.16352(8) 0.59129(11) 0.0362(3) Uani d . 1 1 . .
    H H16 0.3861 0.1644 0.6578 0.043 Uiso calc R 1 1 . .
    C C17 0.27248(11) 0.23676(8) 0.55257(11) 0.0348(3) Uani d . 1 1 . .
    H H17 0.2897 0.2881 0.5934 0.042 Uiso calc R 1 1 . .
    C C18 -0.06764(14) 0.36858(11) 0.70934(13) 0.0530(4) Uani d . 1 1 . .
    H H18A -0.0098 0.3730 0.7782 0.064 Uiso calc R 1 1 . .
    H H18B -0.1227 0.3209 0.7207 0.064 Uiso calc R 1 1 . .
    H H18C -0.1155 0.4206 0.7017 0.064 Uiso calc R 1 1 . .
    C C19 0.49557(15) 0.38973(12) 0.17944(16) 0.0648(5) Uani d . 1 1 . .
    H H19A 0.4162 0.3837 0.1365 0.078 Uiso calc R 1 1 . .
    H H19B 0.5058 0.3445 0.2385 0.078 Uiso calc R 1 1 . .
    H H19C 0.5610 0.3864 0.1227 0.078 Uiso calc R 1 1 . .
    C C20 0.31156(11) -0.06082(8) 0.55142(12) 0.0349(3) Uani d . 1 1 . .
    C C21 0.22069(12) -0.08914(9) 0.62315(12) 0.0403(3) Uani d . 1 1 . .
    H H21 0.1893 -0.0538 0.6829 0.048 Uiso calc R 1 1 . .
    C C22 0.17631(12) -0.17021(9) 0.60612(13) 0.0439(3) Uani d . 1 1 . .
    H H22 0.1143 -0.1909 0.6550 0.053 Uiso calc R 1 1 . .
    C C23 0.22158(13) -0.22106(9) 0.51863(13) 0.0450(3) Uani d . 1 1 . .
    H H23 0.1908 -0.2765 0.5075 0.054 Uiso calc R 1 1 . .
    C C24 0.31210(13) -0.19118(9) 0.44695(13) 0.0446(3) Uani d . 1 1 . .
    H H24 0.3430 -0.2262 0.3865 0.054 Uiso calc R 1 1 . .
    C C25 0.35762(12) -0.11038(9) 0.46320(12) 0.0401(3) Uani d . 1 1 . .
    H H25 0.4196 -0.0895 0.4143 0.048 Uiso calc R 1 1 . .
loop_
    _atom_site_aniso_label
    _atom_site_aniso_U_11
    _atom_site_aniso_U_22
    _atom_site_aniso_U_33
    _atom_site_aniso_U_12
    _atom_site_aniso_U_13
    _atom_site_aniso_U_23
    O1 0.0440(5) 0.0554(6) 0.0386(5) -0.0030(4) 0.0117(4) -0.0039(4)
    O2 0.0424(5) 0.0667(7) 0.0443(6) -0.0153(5) 0.0065(4) -0.0021(5)
    O3 0.0440(5) 0.0426(5) 0.0365(5) 0.0021(4) -0.0089(4) -0.0001(4)
    O4 0.0368(5) 0.0320(5) 0.0531(6) -0.0008(4) -0.0097(4) 0.0021(4)
    C1 0.0341(6) 0.0335(7) 0.0302(6) 0.0057(5) -0.0018(5) 0.0010(5)
    C2 0.0363(7) 0.0410(7) 0.0325(6) 0.0064(5) -0.0005(5) 0.0016(5)
    C3 0.0489(8) 0.0453(8) 0.0316(6) 0.0131(6) -0.0001(6) -0.0042(6)
    C4 0.0566(8) 0.0342(7) 0.0358(7) 0.0092(6) -0.0061(6) -0.0048(5)
    C5 0.0509(8) 0.0297(7) 0.0441(7) 0.0006(6) -0.0138(6) 0.0030(5)
    C6 0.0433(7) 0.0391(8) 0.0437(7) -0.0077(6) -0.0100(6) 0.0103(6)
    C7 0.0361(7) 0.0468(8) 0.0336(6) -0.0027(6) -0.0042(5) 0.0061(6)
    C8 0.0359(7) 0.0361(7) 0.0325(6) -0.0006(5) -0.0030(5) -0.0005(5)
    C9 0.0358(6) 0.0312(7) 0.0310(6) 0.0038(5) -0.0049(5) 0.0026(5)
    C10 0.0445(7) 0.0307(7) 0.0349(6) 0.0066(5) -0.0088(5) 0.0022(5)
    C11 0.0284(6) 0.0376(7) 0.0289(6) -0.0008(5) 0.0037(5) 0.0011(5)
    C12 0.0292(6) 0.0343(7) 0.0297(6) -0.0016(5) 0.0030(5) -0.0003(5)
    C13 0.0329(6) 0.0375(7) 0.0297(6) -0.0020(5) -0.0013(5) -0.0011(5)
    C14 0.0364(6) 0.0319(7) 0.0358(6) -0.0030(5) -0.0002(5) -0.0039(5)
    C15 0.0286(6) 0.0323(7) 0.0368(6) -0.0007(5) 0.0031(5) 0.0028(5)
    C16 0.0335(6) 0.0385(7) 0.0362(7) -0.0009(5) -0.0053(5) -0.0007(5)
    C17 0.0351(6) 0.0335(7) 0.0356(6) -0.0022(5) -0.0021(5) -0.0037(5)
    C18 0.0490(8) 0.0731(11) 0.0377(7) 0.0016(8) 0.0115(6) 0.0004(7)
    C19 0.0486(9) 0.0861(13) 0.0613(10) -0.0172(9) 0.0207(8) -0.0246(9)
    C20 0.0301(6) 0.0314(7) 0.0426(7) 0.0011(5) -0.0044(5) 0.0034(5)
    C21 0.0354(7) 0.0437(8) 0.0420(7) 0.0032(6) 0.0022(5) -0.0008(6)
    C22 0.0355(7) 0.0472(8) 0.0492(8) -0.0043(6) 0.0027(6) 0.0101(6)
    C23 0.0440(8) 0.0323(7) 0.0581(9) -0.0008(6) -0.0056(6) 0.0057(6)
    C24 0.0469(8) 0.0363(8) 0.0508(8) 0.0072(6) 0.0035(6) -0.0032(6)
    C25 0.0355(7) 0.0395(8) 0.0458(7) 0.0028(6) 0.0060(6) 0.0047(6)
_geom_special_details
;
All e.s.d.'s (except the e.s.d. in the dihedral angle between two l.s. planes)
are estimated using the full covariance matrix. The cell e.s.d.'s are taken
into account individually in the estimation of e.s.d.'s in distances, angles
and torsion angles; correlations between e.s.d.'s in cell parameters are only
used when they are defined by crystal symmetry. An approximate (isotropic)
treatment of cell e.s.d.'s is used for estimating e.s.d.'s involving l.s.
planes.
;
loop_
    _geom_bond_atom_site_label_1
    _geom_bond_atom_site_label_2
    _geom_bond_site_symmetry_2
    _geom_bond_distance
    _geom_bond_publ_flag
    O1 C2 . 1.3677(16) ?
    O1 C18 . 1.4282(16) ?
    O2 C7 . 1.3645(16) ?
    O2 C19 . 1.417(2) ?
    O3 C11 . 1.2203(15) ?
    O4 C15 . 1.3732(15) ?
    O4 C20 . 1.4011(15) ?
    C1 C2 . 1.3833(17) ?
    C1 C9 . 1.4174(18) ?
    C1 C11 . 1.5074(17) ?
    C2 C3 . 1.4070(19) ?
    C3 C4 . 1.363(2) ?
    C3 H3 . 0.9500 ?
    C4 C10 . 1.4068(19) ?
    C4 H4 . 0.9500 ?
    C5 C6 . 1.354(2) ?
    C5 C10 . 1.419(2) ?
    C5 H5 . 0.9500 ?
    C6 C7 . 1.416(2) ?
    C6 H6 . 0.9500 ?
    C7 C8 . 1.3670(18) ?
    C8 C9 . 1.4250(18) ?
    C8 H8 . 0.9500 ?
    C9 C10 . 1.4234(18) ?
    C11 C12 . 1.4841(17) ?
    C12 C13 . 1.3935(17) ?
    C12 C17 . 1.3969(17) ?
    C13 C14 . 1.3794(18) ?
    C13 H13 . 0.9500 ?
    C14 C15 . 1.3903(17) ?
    C14 H14 . 0.9500 ?
    C15 C16 . 1.3875(18) ?
    C16 C17 . 1.3814(18) ?
    C16 H16 . 0.9500 ?
    C17 H17 . 0.9500 ?
    C18 H18A . 0.9800 ?
    C18 H18B . 0.9800 ?
    C18 H18C . 0.9800 ?
    C19 H19A . 0.9800 ?
    C19 H19B . 0.9800 ?
    C19 H19C . 0.9800 ?
    C20 C25 . 1.3771(19) ?
    C20 C21 . 1.3816(18) ?
    C21 C22 . 1.387(2) ?
    C21 H21 . 0.9500 ?
    C22 C23 . 1.380(2) ?
    C22 H22 . 0.9500 ?
    C23 C24 . 1.387(2) ?
    C23 H23 . 0.9500 ?
    C24 C25 . 1.386(2) ?
    C24 H24 . 0.9500 ?
    C25 H25 . 0.9500 ?
loop_
    _geom_angle_atom_site_label_1
    _geom_angle_atom_site_label_2
    _geom_angle_atom_site_label_3
    _geom_angle_site_symmetry_1
    _geom_angle_site_symmetry_3
    _geom_angle
    _geom_angle_publ_flag
    C2 O1 C18 . . 118.00(11) ?
    C7 O2 C19 . . 117.23(11) ?
    C15 O4 C20 . . 118.52(9) ?
    C2 C1 C9 . . 120.30(12) ?
    C2 C1 C11 . . 119.20(11) ?
    C9 C1 C11 . . 120.50(11) ?
    O1 C2 C1 . . 115.50(12) ?
    O1 C2 C3 . . 123.90(12) ?
    C1 C2 C3 . . 120.60(13) ?
    C4 C3 C2 . . 119.52(12) ?
    C4 C3 H3 . . 120.2 ?
    C2 C3 H3 . . 120.2 ?
    C3 C4 C10 . . 121.96(13) ?
    C3 C4 H4 . . 119.0 ?
    C10 C4 H4 . . 119.0 ?
    C6 C5 C10 . . 121.60(13) ?
    C6 C5 H5 . . 119.2 ?
    C10 C5 H5 . . 119.2 ?
    C5 C6 C7 . . 119.78(13) ?
    C5 C6 H6 . . 120.1 ?
    C7 C6 H6 . . 120.1 ?
    O2 C7 C8 . . 125.03(13) ?
    O2 C7 C6 . . 114.01(12) ?
    C8 C7 C6 . . 120.96(13) ?
    C7 C8 C9 . . 120.07(12) ?
    C7 C8 H8 . . 120.0 ?
    C9 C8 H8 . . 120.0 ?
    C1 C9 C10 . . 118.78(12) ?
    C1 C9 C8 . . 122.17(11) ?
    C10 C9 C8 . . 119.02(12) ?
    C4 C10 C5 . . 122.68(13) ?
    C4 C10 C9 . . 118.78(13) ?
    C5 C10 C9 . . 118.53(12) ?
    O3 C11 C12 . . 121.56(11) ?
    O3 C11 C1 . . 120.38(11) ?
    C12 C11 C1 . . 118.05(10) ?
    C13 C12 C17 . . 118.53(11) ?
    C13 C12 C11 . . 119.74(11) ?
    C17 C12 C11 . . 121.73(11) ?
    C14 C13 C12 . . 121.28(11) ?
    C14 C13 H13 . . 119.4 ?
    C12 C13 H13 . . 119.4 ?
    C13 C14 C15 . . 119.08(11) ?
    C13 C14 H14 . . 120.5 ?
    C15 C14 H14 . . 120.5 ?
    O4 C15 C16 . . 116.29(11) ?
    O4 C15 C14 . . 122.83(11) ?
    C16 C15 C14 . . 120.86(11) ?
    C17 C16 C15 . . 119.33(11) ?
    C17 C16 H16 . . 120.3 ?
    C15 C16 H16 . . 120.3 ?
    C16 C17 C12 . . 120.91(12) ?
    C16 C17 H17 . . 119.5 ?
    C12 C17 H17 . . 119.5 ?
    O1 C18 H18A . . 109.5 ?
    O1 C18 H18B . . 109.5 ?
    H18A C18 H18B . . 109.5 ?
    O1 C18 H18C . . 109.5 ?
    H18A C18 H18C . . 109.5 ?
    H18B C18 H18C . . 109.5 ?
    O2 C19 H19A . . 109.5 ?
    O2 C19 H19B . . 109.5 ?
    H19A C19 H19B . . 109.5 ?
    O2 C19 H19C . . 109.5 ?
    H19A C19 H19C . . 109.5 ?
    H19B C19 H19C . . 109.5 ?
    C25 C20 C21 . . 121.85(13) ?
    C25 C20 O4 . . 119.14(12) ?
    C21 C20 O4 . . 118.87(12) ?
    C20 C21 C22 . . 118.62(13) ?
    C20 C21 H21 . . 120.7 ?
    C22 C21 H21 . . 120.7 ?
    C23 C22 C21 . . 120.48(13) ?
    C23 C22 H22 . . 119.8 ?
    C21 C22 H22 . . 119.8 ?
    C22 C23 C24 . . 119.99(13) ?
    C22 C23 H23 . . 120.0 ?
    C24 C23 H23 . . 120.0 ?
    C25 C24 C23 . . 120.17(13) ?
    C25 C24 H24 . . 119.9 ?
    C23 C24 H24 . . 119.9 ?
    C20 C25 C24 . . 118.88(13) ?
    C20 C25 H25 . . 120.6 ?
    C24 C25 H25 . . 120.6 ?
loop_
    _geom_torsion_atom_site_label_1
    _geom_torsion_atom_site_label_2
    _geom_torsion_atom_site_label_3
    _geom_torsion_atom_site_label_4
    _geom_torsion_site_symmetry_1
    _geom_torsion_site_symmetry_2
    _geom_torsion_site_symmetry_3
    _geom_torsion_site_symmetry_4
    _geom_torsion
    _geom_torsion_publ_flag
    C18 O1 C2 C1 . . . . 173.66(12) ?
    C18 O1 C2 C3 . . . . -6.68(19) ?
    C9 C1 C2 O1 . . . . -177.41(10) ?
    C11 C1 C2 O1 . . . . 2.18(17) ?
    C9 C1 C2 C3 . . . . 2.93(18) ?
    C11 C1 C2 C3 . . . . -177.49(11) ?
    O1 C2 C3 C4 . . . . 177.88(12) ?
    C1 C2 C3 C4 . . . . -2.48(19) ?
    C2 C3 C4 C10 . . . . 0.3(2) ?
    C10 C5 C6 C7 . . . . -0.58(19) ?
    C19 O2 C7 C8 . . . . -5.8(2) ?
    C19 O2 C7 C6 . . . . 173.69(13) ?
    C5 C6 C7 O2 . . . . -177.64(12) ?
    C5 C6 C7 C8 . . . . 1.92(19) ?
    O2 C7 C8 C9 . . . . 177.58(11) ?
    C6 C7 C8 C9 . . . . -1.93(19) ?
    C2 C1 C9 C10 . . . . -1.23(17) ?
    C11 C1 C9 C10 . . . . 179.19(10) ?
    C2 C1 C9 C8 . . . . 176.92(11) ?
    C11 C1 C9 C8 . . . . -2.66(17) ?
    C7 C8 C9 C1 . . . . -177.51(11) ?
    C7 C8 C9 C10 . . . . 0.64(18) ?
    C3 C4 C10 C5 . . . . -178.39(12) ?
    C3 C4 C10 C9 . . . . 1.32(19) ?
    C6 C5 C10 C4 . . . . 179.03(12) ?
    C6 C5 C10 C9 . . . . -0.67(18) ?
    C1 C9 C10 C4 . . . . -0.86(17) ?
    C8 C9 C10 C4 . . . . -179.07(11) ?
    C1 C9 C10 C5 . . . . 178.86(11) ?
    C8 C9 C10 C5 . . . . 0.65(17) ?
    C2 C1 C11 O3 . . . . 93.21(15) ?
    C9 C1 C11 O3 . . . . -87.20(15) ?
    C2 C1 C11 C12 . . . . -87.71(14) ?
    C9 C1 C11 C12 . . . . 91.87(13) ?
    O3 C11 C12 C13 . . . . -1.97(18) ?
    C1 C11 C12 C13 . . . . 178.96(11) ?
    O3 C11 C12 C17 . . . . 177.75(11) ?
    C1 C11 C12 C17 . . . . -1.31(17) ?
    C17 C12 C13 C14 . . . . 1.26(18) ?
    C11 C12 C13 C14 . . . . -179.00(11) ?
    C12 C13 C14 C15 . . . . -0.83(18) ?
    C20 O4 C15 C16 . . . . 156.41(11) ?
    C20 O4 C15 C14 . . . . -25.21(17) ?
    C13 C14 C15 O4 . . . . -178.65(11) ?
    C13 C14 C15 C16 . . . . -0.34(18) ?
    O4 C15 C16 C17 . . . . 179.47(11) ?
    C14 C15 C16 C17 . . . . 1.05(19) ?
    C15 C16 C17 C12 . . . . -0.60(19) ?
    C13 C12 C17 C16 . . . . -0.53(18) ?
    C11 C12 C17 C16 . . . . 179.74(11) ?
    C15 O4 C20 C25 . . . . 102.71(14) ?
    C15 O4 C20 C21 . . . . -81.52(15) ?
    C25 C20 C21 C22 . . . . 0.82(19) ?
    O4 C20 C21 C22 . . . . -174.82(11) ?
    C20 C21 C22 C23 . . . . -0.5(2) ?
    C21 C22 C23 C24 . . . . 0.0(2) ?
    C22 C23 C24 C25 . . . . 0.2(2) ?
    C21 C20 C25 C24 . . . . -0.6(2) ?
    O4 C20 C25 C24 . . . . 175.01(11) ?
    C23 C24 C25 C20 . . . . 0.1(2) ?
loop_
    _geom_hbond_atom_site_label_D
    _geom_hbond_atom_site_label_H
    _geom_hbond_atom_site_label_A
    _geom_hbond_site_symmetry_A
    _geom_hbond_distance_DH
    _geom_hbond_distance_HA
    _geom_hbond_distance_DA
    _geom_hbond_angle_DHA
    _geom_hbond_publ_flag
    C21 H21 O2 4_455 0.95 2.56 3.3738(17) 143 y
    C19 H19A Cg1 2_555 0.98 2.74 3.6967(18) 164 y
    C19 H19C Cg2 4_554 0.98 2.67 3.6249(18) 165 y
_iucr_refine_instructions_details
;
TITL YoneLab_20121001_4_
CELL  1.54187 10.95120 15.88304 11.21840 90.000 92.460 90.000
ZERR  4 0.00020 0.00029 0.00021 0.000 0.001 0.000
LATT 1
SYMM .50-X, .50+Y, .50-Z
SFAC C H O
UNIT 100 80 16
SHEL 99999.000000 0.000000
L.S. 10
FMAP 2
PLAN -36
WPDB -2
HTAB
BOND $H
CONF
LIST 4
TEMP -80.0
ACTA
SIZE 0.600 0.400 0.200
WGHT    0.048300    0.525000
EXTI    0.008199
FVAR       0.84865
O1    3   -0.001927    0.355876    0.603576    11.00000    0.04402    0.05544 =
         0.03862   -0.00390    0.01171   -0.00304
O2    3    0.500898    0.468713    0.238135    11.00000    0.04237    0.06670 =
         0.04428   -0.00209    0.00649   -0.01533
O3    3    0.057967    0.314308    0.323415    11.00000    0.04404    0.04256 =
         0.03654   -0.00015   -0.00891    0.00208
O4    3    0.363782    0.018355    0.574542    11.00000    0.03679    0.03202 =
         0.05307    0.00214   -0.00974   -0.00079
C1    1    0.153136    0.394795    0.479288    11.00000    0.03411    0.03352 =
         0.03016    0.00098   -0.00179    0.00567
C2    1    0.083692    0.414512    0.575566    11.00000    0.03634    0.04101 =
         0.03250    0.00162   -0.00052    0.00640
C3    1    0.102301    0.490679    0.637751    11.00000    0.04886    0.04531 =
         0.03158   -0.00418   -0.00013    0.01312
AFIX  43
H3    2    0.052200    0.504909    0.701816    11.00000   -1.20000
AFIX   0
C4    1    0.192747    0.543910    0.605407    11.00000    0.05656    0.03416 =
         0.03584   -0.00478   -0.00606    0.00917
AFIX  43
H4    2    0.205028    0.595080    0.648100    11.00000   -1.20000
AFIX   0
C5    1    0.364923    0.578997    0.477754    11.00000    0.05094    0.02972 =
         0.04410    0.00304   -0.01381    0.00058
AFIX  43
H5    2    0.378807    0.630103    0.520196    11.00000   -1.20000
AFIX   0
C6    1    0.437703    0.559141    0.387287    11.00000    0.04327    0.03908 =
         0.04368    0.01033   -0.00997   -0.00772
AFIX  43
H6    2    0.501274    0.596315    0.366349    11.00000   -1.20000
AFIX   0
C7    1    0.418721    0.482764    0.323991    11.00000    0.03606    0.04680 =
         0.03356    0.00612   -0.00416   -0.00267
C8    1    0.325504    0.429636    0.350514    11.00000    0.03592    0.03609 =
         0.03246   -0.00047   -0.00301   -0.00060
AFIX  43
H8    2    0.312410    0.379478    0.305638    11.00000   -1.20000
AFIX   0
C9    1    0.247952    0.449409    0.445402    11.00000    0.03582    0.03117 =
         0.03095    0.00261   -0.00494    0.00379
C10   1    0.268437    0.525317    0.510682    11.00000    0.04455    0.03073 =
         0.03492    0.00224   -0.00876    0.00664
C11   1    0.127279    0.314343    0.411537    11.00000    0.02841    0.03759 =
         0.02891    0.00107    0.00367   -0.00076
C12   1    0.189846    0.236408    0.454197    11.00000    0.02923    0.03434 =
         0.02970   -0.00034    0.00304   -0.00160
C13   1    0.166777    0.160530    0.395078    11.00000    0.03288    0.03752 =
         0.02971   -0.00106   -0.00135   -0.00199
AFIX  43
H13   2    0.112028    0.159645    0.327070    11.00000   -1.20000
AFIX   0
C14   1    0.221895    0.086679    0.433387    11.00000    0.03635    0.03188 =
         0.03584   -0.00389   -0.00018   -0.00303
AFIX  43
H14   2    0.204575    0.035225    0.392926    11.00000   -1.20000
AFIX   0
C15   1    0.303146    0.088592    0.532032    11.00000    0.02865    0.03233 =
         0.03680    0.00285    0.00308   -0.00066
C16   1    0.329486    0.163521    0.591291    11.00000    0.03345    0.03848 =
         0.03620   -0.00067   -0.00525   -0.00090
AFIX  43
H16   2    0.386150    0.164449    0.657817    11.00000   -1.20000
AFIX   0
C17   1    0.272479    0.236761    0.552575    11.00000    0.03506    0.03350 =
         0.03561   -0.00372   -0.00206   -0.00216
AFIX  43
H17   2    0.289713    0.288077    0.593421    11.00000   -1.20000
AFIX   0
C18   1   -0.067637    0.368583    0.709341    11.00000    0.04898    0.07306 =
         0.03772    0.00044    0.01151    0.00162
AFIX 137
H18A  2   -0.009819    0.373001    0.778188    11.00000   -1.20000
H18B  2   -0.122693    0.320878    0.720681    11.00000   -1.20000
H18C  2   -0.115491    0.420590    0.701727    11.00000   -1.20000
AFIX   0
C19   1    0.495573    0.389729    0.179439    11.00000    0.04856    0.08609 =
         0.06125   -0.02464    0.02067   -0.01722
AFIX 137
H19A  2    0.416225    0.383667    0.136506    11.00000   -1.20000
H19B  2    0.505792    0.344525    0.238483    11.00000   -1.20000
H19C  2    0.561018    0.386363    0.122729    11.00000   -1.20000
AFIX   0
C20   1    0.311558   -0.060825    0.551421    11.00000    0.03006    0.03143 =
         0.04262    0.00336   -0.00435    0.00106
C21   1    0.220694   -0.089144    0.623150    11.00000    0.03540    0.04365 =
         0.04199   -0.00085    0.00218    0.00320
AFIX  43
H21   2    0.189275   -0.053810    0.682903    11.00000   -1.20000
AFIX   0
C22   1    0.176314   -0.170205    0.606116    11.00000    0.03553    0.04715 =
         0.04921    0.01006    0.00273   -0.00433
AFIX  43
H22   2    0.114283   -0.190875    0.655041    11.00000   -1.20000
AFIX   0
C23   1    0.221584   -0.221062    0.518632    11.00000    0.04396    0.03234 =
         0.05814    0.00570   -0.00556   -0.00081
AFIX  43
H23   2    0.190750   -0.276542    0.507499    11.00000   -1.20000
AFIX   0
C24   1    0.312104   -0.191185    0.446951    11.00000    0.04691    0.03632 =
         0.05081   -0.00322    0.00351    0.00725
AFIX  43
H24   2    0.343000   -0.226192    0.386548    11.00000   -1.20000
AFIX   0
C25   1    0.357620   -0.110383    0.463201    11.00000    0.03551    0.03949 =
         0.04578    0.00470    0.00599    0.00280
AFIX  43
H25   2    0.419552   -0.089537    0.414302    11.00000   -1.20000
HKLF 4
REM  YoneLab_20121001_4_
REM R1 =  0.0373 for   3228 Fo > 4sig(Fo)  and  0.0406 for all   3551 data
REM    265 parameters refined using      0 restraints
END
WGHT      0.0483      0.5250
REM Highest difference peak  0.205,  deepest hole -0.157,  1-sigma level  0.037
Q1    1   0.2302  0.2375  0.4919  11.00000  0.05    0.21
Q2    1   0.2472  0.0875  0.5035  11.00000  0.05    0.20
Q3    1   0.2229  0.4030  0.4935  11.00000  0.05    0.19
Q4    1   0.3360  0.2030  0.5459  11.00000  0.05    0.17
Q5    1   0.1504 -0.1069  0.5826  11.00000  0.05    0.17
;
data_global
_journal_date_recd_electronic     2013-02-02
_journal_date_accepted     2013-02-19
_journal_name_full     'Acta Crystallographica, Section E'
_journal_year     2013
_journal_volume     69
_journal_issue      3
_journal_page_first     o440
_journal_page_last     o440
_journal_paper_category     QO
_journal_paper_doi     10.1107/S1600536813004820
_journal_coeditor_code     GK2553
_publ_contact_author_name     'Akiko Okamoto'
_publ_contact_author_address
;
Department of Organic and Polymer Materials Chemistry,
Tokyo University of Agriculture & Technology, Koganei, Tokyo 184-8588, Japan
;
_publ_contact_author_email     'aokamoto@cc.tuat.ac.jp'
_publ_contact_author_fax     '+81-42-388-7291'
_publ_contact_author_phone     '+81-42-388-7601'
_publ_section_title
;
(2,7-Dimethoxynaphthalen-1-yl)(4-phenoxyphenyl)methanone
;
loop_
    _publ_author_name
    _publ_author_footnote
    _publ_author_address
    'Sasagawa, Kosuke' .
;
Department of Organic and Polymer Materials Chemistry,
Tokyo University of Agriculture & Technology, Koganei, Tokyo 184-8588, Japan
;
    'Sakamoto, Rei' .
;
Department of Organic and Polymer Materials Chemistry,
Tokyo University of Agriculture & Technology, Koganei, Tokyo 184-8588, Japan
;
    'Hijikata, Daichi' .
;
Department of Organic and Polymer Materials Chemistry,
Tokyo University of Agriculture & Technology, Koganei, Tokyo 184-8588, Japan
;
    'Yonezawa, Noriyuki' .
;
Department of Organic and Polymer Materials Chemistry,
Tokyo University of Agriculture & Technology, Koganei, Tokyo 184-8588, Japan
;
    'Okamoto, Akiko' .
;
Department of Organic and Polymer Materials Chemistry,
Tokyo University of Agriculture & Technology, Koganei, Tokyo 184-8588, Japan
;
