# Supplementary material for: (2,7-Dimeth­oxy­naphthalen-1-yl)(4-phen­oxy­phen­yl)methanone
Source: Acta Crystallogr Sect E Struct Rep Online. 2013 Feb 23;69(Pt 3):o440. doi: 10.1107/S1600536813004820 (PMC3588466; doi:10.1107/S1600536813004820)
Supplement: Supplementary file 2 [file e-69-0o440-Isup2.hkl]

#
# h,k,l, Fc-squared, Fo-squared, sigma(Fo-squared) and status flag
#
data_I
_shelx_title ' YoneLab_20121001_4_'
_shelx_refln_list_code          4
_shelx_F_calc_maximum      199.98
_exptl_crystal_F_000       808.00
_reflns_d_resolution_high  0.8301
 
loop_
 _symmetry_equiv_pos_as_xyz
 'x, y, z'
 '-x+1/2, y+1/2, -z+1/2'
 '-x, -y, -z'
 'x-1/2, -y-1/2, z-1/2'
 
_cell_length_a    10.9512
_cell_length_b    15.8830
_cell_length_c    11.2184
_cell_angle_alpha  90.000
_cell_angle_beta   92.460
_cell_angle_gamma  90.000
 
_shelx_F_squared_multiplier     1.000
 
loop_
 _refln_index_h
 _refln_index_k
 _refln_index_l
 _refln_F_squared_calc
 _refln_F_squared_meas
 _refln_F_squared_sigma
 _refln_observed_status
   2   0   0    10107.56    10334.77    136.86 o
   4   0   0       84.37       85.00      1.18 o
   6   0   0     1830.56     1749.85     16.74 o
   8   0   0       60.43       68.89      2.33 o
  10   0   0       95.76       83.67      3.96 o
  12   0   0      140.74      152.21      4.32 o
   1   1   0      579.25      544.77      5.90 o
   2   1   0     2431.70     2365.32     31.31 o
   3   1   0     3993.00     3893.84     38.23 o
   4   1   0      634.27      573.57      4.10 o
   5   1   0     1325.35     1252.61      8.85 o
   6   1   0      418.96      417.34      3.66 o
   7   1   0      105.90      117.67      1.06 o
   8   1   0      234.51      224.42      3.39 o
   9   1   0      141.88      135.79      2.77 o
  10   1   0       17.79       17.90      1.41 o
  11   1   0        2.60        4.54      1.07 o
  12   1   0        1.32        0.47      0.80 o
  13   1   0      115.63      134.30      2.28 o
   0   2   0    12270.98    12530.80    536.42 o
   1   2   0      890.16      898.90     10.73 o
   2   2   0      469.95      432.15      4.67 o
   3   2   0       43.59       48.02      0.56 o
   4   2   0       20.96       19.41      0.35 o
   5   2   0       37.68       47.60      0.55 o
   6   2   0      135.18      164.50      1.67 o
   7   2   0        3.24        4.29      0.35 o
   8   2   0      324.38      296.22      5.45 o
   9   2   0        6.19        6.54      0.89 o
  10   2   0       12.11       13.58      1.19 o
  11   2   0       18.92       21.72      1.45 o
  12   2   0       39.32       43.95      1.63 o
  13   2   0        6.31        5.10      0.87 o
   1   3   0     5830.94     6009.92    116.92 o
   2   3   0      283.70      267.85      2.85 o
   3   3   0     3466.57     3442.28     45.40 o
   4   3   0      247.70      267.89      2.40 o
   5   3   0       78.53       85.73      0.73 o
   6   3   0      225.76      254.59      2.42 o
   7   3   0       13.68       13.91      1.13 o
   8   3   0       51.20       50.96      1.41 o
   9   3   0        0.28        1.79      0.76 o
  10   3   0      143.53      143.15      2.83 o
  11   3   0        1.96        2.34      0.92 o
  12   3   0      263.37      282.66      4.34 o
  13   3   0       79.49       90.46      2.89 o
   0   4   0     1105.45      966.41     15.15 o
   1   4   0      399.57      379.33      3.81 o
   2   4   0     1996.53     1917.76     26.17 o
   3   4   0      203.46      188.55      2.17 o
   4   4   0      126.78      150.07      1.57 o
   5   4   0      154.83      158.59      1.34 o
   6   4   0     1245.93     1324.08     10.97 o
   7   4   0        6.58        5.83      0.52 o
   8   4   0       35.93       33.52      1.10 o
   9   4   0       17.08       20.37      1.24 o
  10   4   0       20.94       25.36      1.24 o
  11   4   0      128.52      127.44      2.31 o
  12   4   0       37.42       43.05      3.20 o
   1   5   0      405.66      404.61      3.76 o
   2   5   0        4.59        4.28      0.17 o
   3   5   0       85.97       70.43      0.95 o
   4   5   0      313.20      307.55      3.26 o
   5   5   0      119.05      124.82      1.24 o
   6   5   0       90.16      100.42      1.12 o
   7   5   0       34.34       36.93      0.96 o
   8   5   0        1.97        2.10      0.66 o
   9   5   0       47.64       45.84      1.68 o
  10   5   0      102.54      109.71      2.46 o
  11   5   0      166.55      164.06      2.85 o
  12   5   0       38.55       42.83      2.36 o
   0   6   0      118.28      123.48      1.64 o
   1   6   0      125.65      126.41      0.91 o
   2   6   0     4962.37     5332.18     78.99 o
   3   6   0       38.20       27.30      0.43 o
   4   6   0      966.37      991.34      8.83 o
   5   6   0      523.69      540.33      4.52 o
   6   6   0      191.50      188.61      2.28 o
   7   6   0        0.65        1.65      0.58 o
   8   6   0       80.87       71.35      1.66 o
   9   6   0      159.79      145.92      2.58 o
  10   6   0       27.38       34.40      1.31 o
  11   6   0        0.91        1.06      0.64 o
  12   6   0       68.10       74.06      3.99 o
   1   7   0      715.57      704.30      6.95 o
   2   7   0      317.59      358.66      3.71 o
   3   7   0        4.31        5.99      0.25 o
   4   7   0      418.39      449.19      3.28 o
   5   7   0        1.47        2.82      0.37 o
   6   7   0      975.32      927.62      9.74 o
   7   7   0      156.24      164.25      2.53 o
   8   7   0      256.89      236.82      3.56 o
   9   7   0       54.74       56.18      1.74 o
  10   7   0       99.79       91.31      2.20 o
  11   7   0       94.23      101.53      2.64 o
  12   7   0        2.93        3.09      0.89 o
   0   8   0      782.63      822.81      9.57 o
   1   8   0     1061.77     1161.28     11.33 o
   2   8   0      920.32      902.09      9.37 o
   3   8   0       74.91       86.54      1.23 o
   4   8   0       13.63       12.29      0.61 o
   5   8   0      258.91      274.53      3.19 o
   6   8   0        4.17        6.39      1.18 o
   7   8   0       57.32       54.53      1.48 o
   8   8   0      555.15      523.26      7.90 o
   9   8   0       97.62       95.64      2.75 o
  10   8   0        8.18        6.17      1.03 o
  11   8   0       48.20       45.08      1.92 o
   1   9   0       90.26      112.94      0.98 o
   2   9   0     1670.31     1744.21     25.65 o
   3   9   0      266.53      296.01      3.78 o
   4   9   0      559.19      536.83      6.82 o
   5   9   0      421.44      398.76      5.89 o
   6   9   0       91.89       88.94      2.28 o
   7   9   0      262.17      245.95      3.97 o
   8   9   0        3.35        2.77      0.97 o
   9   9   0      129.70      132.75      2.82 o
  10   9   0        0.58        3.26      0.80 o
  11   9   0       41.80       47.19      1.37 o
   0  10   0       67.96       75.19      1.52 o
   1  10   0      433.95      480.88      6.38 o
   2  10   0       20.10       16.95      0.70 o
   3  10   0        6.38        7.57      0.71 o
   4  10   0      707.37      658.86     13.14 o
   5  10   0       20.97       21.92      1.23 o
   6  10   0      148.80      137.92      2.65 o
   7  10   0       56.89       49.75      1.80 o
   8  10   0       46.44       46.00      1.75 o
   9  10   0        8.98       11.03      1.07 o
  10  10   0        0.47        0.93      0.61 o
  11  10   0        1.55        2.00      0.68 o
   1  11   0      297.72      290.60      4.67 o
   2  11   0       18.51       23.19      1.56 o
   3  11   0       61.34       60.52      1.58 o
   4  11   0      188.25      175.10      3.65 o
   5  11   0      195.46      185.58      4.59 o
   6  11   0        0.75        0.51      0.77 o
   7  11   0        0.07        1.71      0.91 o
   8  11   0       14.57       15.12      1.27 o
   9  11   0       42.20       41.08      1.63 o
  10  11   0        1.42        1.35      0.60 o
   0  12   0      708.94      685.97     18.91 o
   1  12   0      131.95      117.93      3.42 o
   2  12   0      259.11      219.47      6.87 o
   3  12   0      945.71      957.47     24.29 o
   4  12   0      398.66      378.20     11.78 o
   5  12   0        1.78        4.21      1.27 o
   6  12   0       11.46       11.55      1.28 o
   7  12   0       51.33       57.82      2.03 o
   8  12   0       65.85       64.15      1.87 o
   9  12   0       13.55        9.22      1.00 o
  10  12   0        7.45        7.59      1.05 o
   1  13   0       53.45       52.98      1.55 o
   2  13   0        0.00        2.34      1.22 o
   3  13   0      968.38      907.35     31.37 o
   4  13   0       11.96       11.83      1.16 o
   5  13   0        3.21        2.88      0.96 o
   6  13   0        5.12        6.72      0.98 o
   7  13   0        0.33        2.27      0.91 o
   8  13   0        7.65        8.15      1.10 o
   9  13   0      135.14      130.19      6.33 o
   0  14   0      114.59       86.05      7.12 o
   1  14   0      976.17      892.36     23.56 o
   2  14   0       14.72       12.59      1.57 o
   3  14   0      390.84      395.38     13.83 o
   4  14   0        0.29        2.34      0.98 o
   5  14   0      213.79      210.53      4.64 o
   6  14   0       51.65       50.70      2.19 o
   7  14   0       23.85       19.59      2.58 o
   8  14   0        2.39        2.51      1.09 o
   1  15   0       30.10       28.98      3.35 o
   2  15   0      237.26      231.83      6.93 o
   3  15   0       31.10       30.56      1.57 o
   4  15   0       11.81        9.00      1.20 o
   5  15   0      112.72      123.23      3.11 o
   6  15   0        7.71        9.32      1.38 o
   7  15   0       19.62       15.47      1.60 o
   8  15   0       42.81       50.85      2.15 o
   2  16   0      103.50      101.42      3.91 o
   3  16   0        0.28       -0.07      0.86 o
   4  16   0       81.89       77.41      2.95 o
   5  16   0       48.91       48.58      2.21 o
   6  16   0       13.85       21.96      1.46 o
   7  16   0       37.05       50.85      1.87 o
   2  17   0        8.56        4.14      1.87 o
   3  17   0       36.62       35.73      2.18 o
   4  17   0       16.06        9.86      1.18 o
   5  17   0        2.07        0.62      1.22 o
   6  17   0       54.29       67.51      6.13 o
   3  18   0       20.28       17.83      1.99 o
   4  18   0       14.66       23.07      2.19 o
 -13   0   1       65.46       84.57      2.34 o
 -11   0   1      359.78      352.85      7.79 o
  -9   0   1      125.84      117.97      2.94 o
  -7   0   1      291.79      270.23      3.46 o
  -5   0   1       57.79       55.43      0.81 o
  -3   0   1      168.03      152.53      1.81 o
  -1   0   1      606.39      636.69      8.72 o
   1   0   1     2291.93     1907.72     32.06 o
   3   0   1    11233.20    10415.59    142.45 o
   5   0   1     1607.66     1440.19     13.09 o
   7   0   1        1.50        6.32      1.21 o
   9   0   1      157.90      156.43      5.24 o
  11   0   1       26.82       29.14      2.19 o
  13   0   1        6.25        6.39      1.01 o
 -13   1   1        1.53        1.84      0.65 o
 -12   1   1      240.45      252.99      3.92 o
 -11   1   1      160.02      167.61      3.60 o
 -10   1   1      235.14      232.29      4.00 o
  -9   1   1       97.94       89.89      1.99 o
  -8   1   1       34.28       35.11      0.98 o
  -7   1   1      198.94      186.83      1.74 o
  -6   1   1     1534.69     1578.46     14.78 o
  -5   1   1        3.16        3.89      0.26 o
  -4   1   1       54.71       60.26      0.68 o
  -3   1   1     4980.12     5162.04     54.41 o
  -2   1   1    13343.19    14129.28    253.30 o
  -1   1   1     1381.11     1403.92     11.66 o
   0   1   1      811.18      789.35     10.35 o
   1   1   1      570.40      467.70      3.03 o
   2   1   1       32.48       35.74      0.46 o
   3   1   1     6255.12     5749.46     51.11 o
   4   1   1      249.97      240.82      1.82 o
   5   1   1       24.98       27.72      0.40 o
   6   1   1     1209.52     1180.71      6.98 o
   7   1   1      230.53      222.13      1.66 o
   8   1   1      160.11      164.81      2.56 o
   9   1   1      112.91      104.20      2.52 o
  10   1   1        1.73        1.87      0.92 o
  11   1   1       16.85       20.32      1.49 o
  12   1   1       24.71       28.45      1.35 o
  13   1   1       27.52       29.89      1.35 o
 -13   2   1        0.02        0.16      0.61 o
 -12   2   1       39.38       42.31      1.67 o
 -11   2   1       91.99      103.59      2.39 o
 -10   2   1        7.14        7.92      0.98 o
  -9   2   1       55.00       54.25      1.81 o
  -8   2   1        2.11        1.66      0.61 o
  -7   2   1       48.21       42.16      0.68 o
  -6   2   1       55.04       47.43      0.66 o
  -5   2   1      151.94      163.12      1.62 o
  -4   2   1      234.40      219.12      1.94 o
  -3   2   1     2995.12     3097.61     30.91 o
  -2   2   1     2512.48     2510.01     30.09 o
  -1   2   1     1177.42     1122.23     12.81 o
   0   2   1       35.22       43.51      0.54 o
   1   2   1     5383.21     5267.02     83.05 o
   2   2   1     1419.54     1321.20     13.64 o
   3   2   1      328.43      269.21      2.42 o
   4   2   1      337.97      328.20      2.66 o
   5   2   1       69.42       60.59      0.68 o
   6   2   1      548.07      554.80      3.62 o
   7   2   1      138.60      137.34      1.44 o
   8   2   1       45.55       44.69      1.49 o
   9   2   1       40.15       46.88      1.90 o
  10   2   1       40.41       38.16      1.72 o
  11   2   1        9.36        9.99      1.24 o
  12   2   1       35.70       44.30      1.56 o
  13   2   1       62.63       75.06      1.63 o
 -13   3   1       17.74       13.45      1.11 o
 -12   3   1       51.91       58.60      1.83 o
 -11   3   1      332.11      340.70      4.84 o
 -10   3   1        2.25        2.25      0.79 o
  -9   3   1       14.22       14.79      1.14 o
  -8   3   1      647.19      623.62      7.07 o
  -7   3   1      167.10      168.75      1.57 o
  -6   3   1        1.09        0.31      0.26 o
  -5   3   1       51.72       48.69      0.62 o
  -4   3   1     2150.30     2241.73     19.58 o
  -3   3   1     1980.58     1896.59     20.32 o
  -2   3   1       34.04       46.36      0.61 o
  -1   3   1     4250.28     4166.46     69.13 o
   0   3   1     6060.77     6297.81     93.33 o
   1   3   1     3277.25     3147.37     43.85 o
   2   3   1    25853.26    25367.54    617.61 o
   3   3   1      298.07      275.99      2.20 o
   4   3   1      498.51      454.34      3.09 o
   5   3   1       95.33       99.02      0.81 o
   6   3   1      179.18      191.68      1.58 o
   7   3   1        8.57        7.53      0.48 o
   8   3   1      225.46      220.62      3.04 o
   9   3   1       11.10       11.80      1.06 o
  10   3   1       22.07       22.68      1.48 o
  11   3   1       59.86       60.90      2.00 o
  12   3   1      155.04      159.66      2.75 o
 -12   4   1       52.40       57.95      1.55 o
 -11   4   1       42.17       45.58      1.43 o
 -10   4   1       46.82       47.88      2.15 o
  -9   4   1        0.50        1.75      0.77 o
  -8   4   1       90.74       77.19      1.65 o
  -7   4   1       43.50       38.06      0.80 o
  -6   4   1      635.02      602.67      5.75 o
  -5   4   1       94.92       94.63      0.94 o
  -4   4   1      673.32      696.11      6.34 o
  -3   4   1        9.31       12.61      0.41 o
  -2   4   1        5.78       10.43      0.32 o
  -1   4   1      148.86      154.01      1.47 o
   0   4   1       71.86       66.65      0.69 o
   1   4   1     3010.55     2952.84     42.27 o
   2   4   1       87.05      107.42      1.32 o
   3   4   1     1336.64     1237.91     11.95 o
   4   4   1        3.65        3.89      0.38 o
   5   4   1        1.89        4.12      0.29 o
   6   4   1     1620.84     1602.34     12.15 o
   7   4   1        1.46        2.08      0.46 o
   8   4   1      132.99      132.36      2.15 o
   9   4   1      220.31      205.13      3.17 o
  10   4   1       44.36       48.47      1.75 o
  11   4   1       45.38       50.08      1.96 o
  12   4   1      151.52      167.21      2.95 o
 -12   5   1      100.60      108.29      1.98 o
 -11   5   1       78.18       79.79      1.93 o
 -10   5   1       69.87       67.11      1.95 o
  -9   5   1       93.27       88.29      1.93 o
  -8   5   1        0.17        1.69      0.62 o
  -7   5   1      453.16      437.14      4.34 o
  -6   5   1     1307.26     1294.47     10.57 o
  -5   5   1      152.71      171.29      1.86 o
  -4   5   1      987.75     1061.22     13.22 o
  -3   5   1       54.95       61.34      1.00 o
  -2   5   1       75.24       82.05      0.95 o
  -1   5   1       24.13       24.87      0.47 o
   0   5   1      238.55      252.76      2.68 o
   1   5   1       40.17       48.90      0.59 o
   2   5   1       13.51       11.41      0.19 o
   3   5   1      725.74      716.35      6.80 o
   4   5   1      480.15      487.20      3.77 o
   5   5   1       12.29       19.46      0.51 o
   6   5   1      134.63      153.16      1.37 o
   7   5   1        4.93        4.17      0.66 o
   8   5   1       75.16       66.90      1.59 o
   9   5   1       58.95       60.57      1.63 o
  10   5   1       11.20       12.24      1.05 o
  11   5   1       82.69       88.74      2.61 o
  12   5   1       45.53       44.85      1.64 o
 -12   6   1      120.14      129.82      2.40 o
 -11   6   1       12.12       10.82      1.28 o
 -10   6   1      287.76      269.94      8.01 o
  -9   6   1        0.63        1.67      0.72 o
  -8   6   1        1.56        2.39      0.76 o
  -7   6   1      306.39      288.55      3.24 o
  -6   6   1       66.14       63.08      1.11 o
  -5   6   1      634.92      638.13      6.31 o
  -4   6   1     1603.30     1711.00     20.22 o
  -3   6   1        0.77        4.40      0.44 o
  -2   6   1      913.61      837.92     11.97 o
  -1   6   1      652.22      650.41      7.68 o
   0   6   1     3044.51     3077.07     40.68 o
   1   6   1      348.67      325.61      2.67 o
   2   6   1       84.60       83.41      0.80 o
   3   6   1       96.35       98.55      0.89 o
   4   6   1      170.54      202.81      1.97 o
   5   6   1      453.13      449.28      3.43 o
   6   6   1      181.76      193.99      2.02 o
   7   6   1      115.12      111.80      2.06 o
   8   6   1       35.25       36.25      1.29 o
   9   6   1      108.05       98.93      2.59 o
  10   6   1      287.43      290.67      4.05 o
  11   6   1       10.41       11.49      1.11 o
  12   6   1      305.57      318.96      9.99 o
 -12   7   1       37.76       41.03      1.16 o
 -11   7   1       31.40       35.01      1.63 o
 -10   7   1      619.39      589.02     14.98 o
  -9   7   1       32.65       31.36      1.50 o
  -8   7   1       14.33       15.03      1.23 o
  -7   7   1      377.09      358.26      5.05 o
  -6   7   1      334.07      337.83      3.76 o
  -5   7   1      355.80      382.95      5.23 o
  -4   7   1     2638.89     2881.04     37.58 o
  -3   7   1      549.45      553.77      7.48 o
  -2   7   1      142.31      153.39      2.17 o
  -1   7   1       38.39       23.44      0.43 o
   0   7   1      150.64      157.78      1.89 o
   1   7   1     1417.77     1489.57     13.79 o
   2   7   1      828.98      929.76      7.88 o
   3   7   1     2937.56     3170.10     34.86 o
   4   7   1     1865.02     1896.95     19.08 o
   5   7   1        6.77       12.01      0.50 o
   6   7   1       24.83       19.31      0.85 o
   7   7   1      291.57      280.44      4.38 o
   8   7   1        5.15        7.85      1.17 o
   9   7   1     1410.66     1360.67     25.28 o
  10   7   1      185.19      191.90      3.54 o
  11   7   1       13.63       10.38      1.40 o
  12   7   1       29.39       19.66      3.19 o
 -11   8   1      174.67      185.22      6.00 o
 -10   8   1       13.31        8.87      0.99 o
  -9   8   1        2.93        4.28      0.91 o
  -8   8   1      128.23      127.38      2.63 o
  -7   8   1       27.54       30.93      1.36 o
  -6   8   1      284.65      259.81      3.50 o
  -5   8   1      477.12      472.22      5.27 o
  -4   8   1       19.35       21.21      0.58 o
  -3   8   1      130.92      116.22      1.34 o
  -2   8   1        7.72        8.67      0.33 o
  -1   8   1      354.61      376.76      4.07 o
   0   8   1      290.75      335.61      2.96 o
   1   8   1        1.89        2.34      0.21 o
   2   8   1        0.23        3.08      0.22 o
   3   8   1      124.30      134.54      1.35 o
   4   8   1       74.96       65.67      1.23 o
   5   8   1      262.17      286.76      3.49 o
   6   8   1        0.78        1.02      0.66 o
   7   8   1       20.46       24.38      1.20 o
   8   8   1        8.28       12.62      1.10 o
   9   8   1      255.05      253.80      4.53 o
  10   8   1        1.01        0.98      0.68 o
  11   8   1      298.87      322.80      4.66 o
 -11   9   1        0.02        0.12      0.58 o
 -10   9   1       50.59       48.33      1.97 o
  -9   9   1       29.12       25.58      1.60 o
  -8   9   1      312.34      290.56      4.77 o
  -7   9   1       37.42       33.20      1.59 o
  -6   9   1      120.60      129.32      2.65 o
  -5   9   1      408.05      405.43      5.86 o
  -4   9   1       41.56       43.02      1.21 o
  -3   9   1      623.11      626.18     12.82 o
  -2   9   1       48.47       48.44      0.68 o
  -1   9   1      794.72      770.44      9.97 o
   0   9   1      717.13      763.90      6.81 o
   1   9   1     2025.23     2098.79     21.59 o
   2   9   1       52.73       69.73      0.98 o
   3   9   1      727.91      691.83      8.08 o
   4   9   1     1121.34     1127.78     14.41 o
   5   9   1       79.49       80.29      1.75 o
   6   9   1      351.18      323.55      5.14 o
   7   9   1       31.83       34.65      1.56 o
   8   9   1       59.43       60.42      1.77 o
   9   9   1      129.42      130.90      2.69 o
  10   9   1       16.29       17.42      1.20 o
  11   9   1        0.00       -0.19      0.60 o
 -11  10   1       84.25       89.18      2.95 o
 -10  10   1      165.76      175.31      3.36 o
  -9  10   1        0.67        0.88      0.73 o
  -8  10   1        9.80       13.72      1.16 o
  -7  10   1      298.80      288.95      4.93 o
  -6  10   1       60.59       60.81      1.98 o
  -5  10   1       90.05       89.71      2.78 o
  -4  10   1       64.14       59.00      1.63 o
  -3  10   1        9.55        7.69      0.64 o
  -2  10   1      161.44      153.80      2.19 o
  -1  10   1        0.17        3.27      0.44 o
   0  10   1      206.36      212.91      2.77 o
   1  10   1        3.05        2.98      0.42 o
   2  10   1      108.40      111.05      1.88 o
   3  10   1        7.82        6.95      0.62 o
   4  10   1      316.43      286.09      5.35 o
   5  10   1      149.70      145.80      2.92 o
   6  10   1        0.03        1.83      0.77 o
   7  10   1       16.95       15.05      1.18 o
   8  10   1      214.28      206.75      4.68 o
   9  10   1        5.78        4.95      0.97 o
  10  10   1       40.89       44.63      1.56 o
  11  10   1       23.29       24.25      1.73 o
 -10  11   1        2.45        2.15      0.71 o
  -9  11   1        0.15        1.34      0.76 o
  -8  11   1        1.38        1.62      0.94 o
  -7  11   1        1.44        3.90      0.97 o
  -6  11   1      185.64      184.81      3.85 o
  -5  11   1       95.52       92.46      2.30 o
  -4  11   1      141.29      134.00      4.30 o
  -3  11   1      321.08      303.72      8.80 o
  -2  11   1       56.68       56.34      1.69 o
  -1  11   1      657.36      653.05     13.34 o
   0  11   1       44.44       52.27      1.05 o
   1  11   1        1.35        2.11      0.49 o
   2  11   1      199.38      191.74      3.21 o
   3  11   1     1138.09     1058.64     18.04 o
   4  11   1      695.90      641.22     12.89 o
   5  11   1       32.11       36.51      1.83 o
   6  11   1        0.23        0.97      0.89 o
   7  11   1       35.71       33.39      1.76 o
   8  11   1       13.47       12.12      1.18 o
   9  11   1       12.92       10.17      1.18 o
  10  11   1        7.10        5.03      0.86 o
 -10  12   1        4.21        2.07      0.72 o
  -9  12   1        0.38        0.97      0.65 o
  -8  12   1       37.30       40.32      1.61 o
  -7  12   1       86.66       84.61      2.37 o
  -6  12   1        3.49        4.35      1.02 o
  -5  12   1        0.28        2.83      0.93 o
  -4  12   1      102.61       98.99      2.34 o
  -3  12   1       16.51       18.08      1.21 o
  -2  12   1     1494.66     1484.87     45.88 o
  -1  12   1       23.56       28.73      1.13 o
   0  12   1      916.00      886.26     20.01 o
   1  12   1        7.58        7.17      0.76 o
   2  12   1        4.32        2.30      0.86 o
   3  12   1        3.81        8.93      2.99 o
   4  12   1      108.47      113.64      3.63 o
   5  12   1       56.14       61.98      2.47 o
   6  12   1       54.09       46.16      2.33 o
   7  12   1        1.83        3.44      1.30 o
   8  12   1       43.14       38.14      1.83 o
   9  12   1        0.88        0.96      0.75 o
  10  12   1        4.17        1.71      0.77 o
  -9  13   1      139.47      157.11      4.66 o
  -8  13   1       47.22       45.72      1.69 o
  -7  13   1      112.30      110.42      2.48 o
  -6  13   1       12.43       15.09      1.19 o
  -5  13   1        9.57        9.53      1.20 o
  -4  13   1      141.56      149.04      3.45 o
  -3  13   1        4.73        7.15      1.08 o
  -2  13   1     2132.30     2179.22     44.27 o
  -1  13   1      715.98      726.74     15.99 o
   0  13   1      367.52      350.95      9.95 o
   1  13   1      290.72      290.58      6.78 o
   2  13   1       65.55       60.81      2.17 o
   3  13   1      698.21      651.96     17.21 o
   4  13   1      187.85      188.81      4.46 o
   5  13   1      238.79      202.96      4.73 o
   6  13   1        3.87        9.57      1.53 o
   7  13   1       18.92       15.49      2.62 o
   8  13   1        9.55       10.78      1.43 o
   9  13   1       24.23       30.24      2.50 o
  -8  14   1       16.50       18.67      1.91 o
  -7  14   1       70.80       72.75      2.15 o
  -6  14   1       14.50       15.02      1.30 o
  -5  14   1       10.84       13.10      1.17 o
  -4  14   1      364.20      348.23     13.30 o
  -3  14   1      221.42      219.27      6.05 o
  -2  14   1      636.06      630.37     20.12 o
  -1  14   1       36.84       41.29      3.40 o
   0  14   1       32.11       46.99     16.54 o
   1  14   1       13.18       12.88      1.30 o
   2  14   1       92.03       78.67      2.31 o
   3  14   1       19.90       18.30      1.45 o
   4  14   1      207.39      204.53      5.19 o
   5  14   1        1.04        3.48      1.13 o
   6  14   1       17.38       17.38      1.57 o
   7  14   1        0.03        0.46      0.91 o
   8  14   1       11.12       10.86      1.28 o
  -8  15   1        0.10        0.67      0.81 o
  -7  15   1      207.59      225.79      9.59 o
  -6  15   1        0.41        1.92      0.98 o
  -5  15   1       15.02       16.53      1.31 o
  -4  15   1        1.74        4.64      1.14 o
  -3  15   1       20.29       23.05      1.58 o
  -2  15   1       22.56       19.92      2.14 o
  -1  15   1       33.24       39.86      3.73 o
   0  15   1      414.98      369.04     14.08 o
   1  15   1      248.15      238.64      8.70 o
   2  15   1        7.41        3.29      1.08 o
   3  15   1      154.11      159.12      3.66 o
   4  15   1        2.46        3.60      1.16 o
   5  15   1      216.68      218.68      4.74 o
   6  15   1       32.72       34.40      2.01 o
   7  15   1       47.92       51.75      2.01 o
   8  15   1        0.06        1.47      0.93 o
  -7  16   1        4.88        6.55      1.37 o
  -6  16   1       10.22        6.87      1.70 o
  -5  16   1      154.92      181.30      4.64 o
  -4  16   1       48.20       53.38      2.38 o
  -3  16   1        1.10        0.60      0.77 o
  -2  16   1       51.46       47.06      6.00 o
  -1  16   1      117.58      107.82      9.06 o
   0  16   1       23.05       22.52      2.85 o
   1  16   1       20.56       21.17      1.92 o
   2  16   1       82.77       70.91      3.24 o
   3  16   1       81.23       74.10      2.24 o
   4  16   1       14.78       18.24      1.64 o
   5  16   1       38.16       39.18      3.07 o
   6  16   1       95.71       94.42      4.40 o
   7  16   1       66.56       70.09      3.39 o
  -6  17   1        8.38        3.54      1.31 o
  -5  17   1        1.17        0.88      1.08 o
  -4  17   1        4.49        4.58      1.32 o
  -3  17   1      133.77      143.25      5.47 o
  -2  17   1        0.72        0.51      1.47 o
   1  17   1       17.85        8.04      2.83 o
   2  17   1        7.54        5.23      1.00 o
   3  17   1        3.97        4.56      1.28 o
   4  17   1        4.17        3.07      1.17 o
   5  17   1       17.25       17.91      2.25 o
  -4  18   1        8.62        1.92      1.39 o
  -3  18   1       61.08       64.74      3.56 o
 -12   0   2       10.26        8.70      1.51 o
 -10   0   2      362.30      357.24      7.01 o
  -8   0   2      241.99      245.23      4.26 o
  -6   0   2      355.72      373.70      4.03 o
  -4   0   2       53.05       54.38      0.77 o
  -2   0   2    38525.71    44262.19   1344.30 o
   0   0   2    29697.21    33734.88    581.23 o
   2   0   2    39992.11    34588.66    694.16 o
   4   0   2     1497.82     1477.01     12.34 o
   6   0   2       25.03       35.54      0.75 o
   8   0   2      402.90      402.22     10.52 o
  10   0   2       43.15       42.25      2.54 o
  12   0   2      166.80      183.20      4.25 o
 -13   1   2       16.33       21.24      1.34 o
 -12   1   2       11.45       10.21      1.15 o
 -11   1   2      524.20      523.37      7.35 o
 -10   1   2      157.60      155.84      2.75 o
  -9   1   2       11.62       14.00      0.92 o
  -8   1   2       22.94       21.02      0.99 o
  -7   1   2      304.69      288.00      2.64 o
  -6   1   2      467.92      456.36      3.06 o
  -5   1   2     1050.65     1058.91      7.79 o
  -4   1   2      992.57     1047.33      8.17 o
  -3   1   2      791.99      795.78      3.99 o
  -2   1   2       51.16       57.43      0.62 o
  -1   1   2      132.03      122.87      1.14 o
   0   1   2      217.53      232.01      2.34 o
   1   1   2    13839.46    13095.03    187.80 o
   2   1   2    11697.99    10510.28    167.96 o
   3   1   2        9.32       12.06      0.32 o
   4   1   2       58.33       43.18      0.43 o
   5   1   2      684.21      605.61      3.30 o
   6   1   2      267.79      276.78      1.74 o
   7   1   2     1300.21     1264.08     13.02 o
   8   1   2      499.97      486.09      7.06 o
   9   1   2       25.02       27.69      1.45 o
  10   1   2        0.00        1.80      0.94 o
  11   1   2       37.07       38.02      1.71 o
  12   1   2       60.36       62.20      1.70 o
 -13   2   2       34.34       44.16      1.72 o
 -12   2   2       23.14       27.59      1.32 o
 -11   2   2      266.46      258.56      3.74 o
 -10   2   2      549.85      533.72      7.39 o
  -9   2   2       19.39       20.54      1.09 o
  -8   2   2       56.47       51.94      1.31 o
  -7   2   2       15.78       16.71      0.56 o
  -6   2   2       40.16       53.43      0.83 o
  -5   2   2     1561.82     1701.08     13.09 o
  -4   2   2        0.80        2.50      0.23 o
  -3   2   2     7049.41     7575.23     92.09 o
  -2   2   2     2160.69     2262.14     22.74 o
  -1   2   2      917.29      900.85      9.35 o
   0   2   2      125.19      104.31      1.10 o
   1   2   2     1897.03     1832.61     20.10 o
   2   2   2     6429.85     6065.89     71.63 o
   3   2   2     1883.48     1776.34     12.38 o
   4   2   2     2699.52     2421.17     16.11 o
   5   2   2      583.04      568.88      3.20 o
   6   2   2     1036.56     1040.17      7.39 o
   7   2   2       26.50       26.77      0.76 o
   8   2   2      183.12      181.34      3.27 o
   9   2   2       17.13       20.99      1.43 o
  10   2   2       35.84       36.11      1.67 o
  11   2   2       14.55       13.17      1.18 o
  12   2   2       11.68       10.44      1.14 o
 -12   3   2      275.87      290.07      3.79 o
 -11   3   2       71.08       68.85      1.79 o
 -10   3   2       25.98       28.38      1.42 o
  -9   3   2       52.02       50.92      1.62 o
  -8   3   2       99.82       87.51      1.90 o
  -7   3   2       24.50       28.94      0.67 o
  -6   3   2        5.02        5.47      0.36 o
  -5   3   2       19.09       11.34      0.42 o
  -4   3   2      621.48      635.14      5.69 o
  -3   3   2     1144.42     1194.25      7.99 o
  -2   3   2     2304.39     2313.56     18.22 o
  -1   3   2     1971.59     1908.96     24.80 o
   0   3   2       74.78       64.71      0.66 o
   1   3   2      315.09      295.62      2.74 o
   2   3   2    29928.21    28994.32    565.58 o
   3   3   2       50.43       60.00      0.83 o
   4   3   2      762.64      754.53      4.48 o
   5   3   2      199.90      170.08      1.76 o
   6   3   2        2.92        5.22      0.45 o
   7   3   2       91.13       86.05      1.18 o
   8   3   2        0.02        0.38      0.50 o
   9   3   2        0.01        1.33      0.83 o
  10   3   2       45.76       50.44      1.87 o
  11   3   2        0.64        0.91      0.83 o
  12   3   2      236.69      262.00      3.96 o
 -12   4   2        0.20        0.50      0.57 o
 -11   4   2       26.63       28.05      1.45 o
 -10   4   2       75.00       75.08      1.96 o
  -9   4   2       87.99       89.70      2.17 o
  -8   4   2       25.35       25.43      1.09 o
  -7   4   2      298.32      276.78      2.58 o
  -6   4   2      343.98      375.70      3.51 o
  -5   4   2     2395.43     2479.75     24.70 o
  -4   4   2     2292.93     2576.93     30.58 o
  -3   4   2       29.93       36.84      0.59 o
  -2   4   2      571.55      616.87      4.39 o
  -1   4   2      349.20      309.33      4.02 o
   0   4   2       33.19       25.03      0.46 o
   1   4   2     1293.43     1256.80     13.07 o
   2   4   2     2303.30     2232.10     18.27 o
   3   4   2      463.79      448.24      4.13 o
   4   4   2       71.45       72.80      0.95 o
   5   4   2      675.04      691.62      4.45 o
   6   4   2      534.40      536.75      4.70 o
   7   4   2       47.99       48.04      1.16 o
   8   4   2        0.28        0.66      0.53 o
   9   4   2      138.77      136.20      2.44 o
  10   4   2       57.16       53.69      2.07 o
  11   4   2      515.22      554.99      8.05 o
  12   4   2       84.92       87.73      2.09 o
 -12   5   2      109.14      117.37      2.71 o
 -11   5   2        8.51        7.89      0.95 o
 -10   5   2       13.79       13.79      1.26 o
  -9   5   2        8.96       11.06      1.03 o
  -8   5   2        2.25        3.27      0.77 o
  -7   5   2      342.89      346.75      3.46 o
  -6   5   2      549.47      588.73      5.20 o
  -5   5   2      292.14      322.72      3.42 o
  -4   5   2     1101.84     1196.13     12.31 o
  -3   5   2      441.94      444.25      3.57 o
  -2   5   2      260.13      280.80      2.91 o
  -1   5   2       82.96       75.21      0.98 o
   0   5   2      721.74      728.44      7.08 o
   1   5   2        3.88        7.81      0.35 o
   2   5   2      860.34      930.46      7.07 o
   3   5   2     2051.18     2057.52     16.56 o
   4   5   2     1714.81     1722.83     12.34 o
   5   5   2       82.16       83.69      0.91 o
   6   5   2       73.81       70.86      1.14 o
   7   5   2        0.01        1.15      0.57 o
   8   5   2        3.60        5.59      0.77 o
   9   5   2      254.93      231.09      4.09 o
  10   5   2      387.18      407.50      6.11 o
  11   5   2       33.50       37.17      1.61 o
  12   5   2        0.01        0.39      0.59 o
 -12   6   2      132.78      151.75      2.64 o
 -11   6   2       31.56       33.75      1.58 o
 -10   6   2        9.51       13.08      1.21 o
  -9   6   2       45.82       54.29      1.82 o
  -8   6   2       25.51       26.73      1.16 o
  -7   6   2       13.38       14.21      1.02 o
  -6   6   2      487.07      532.60      6.29 o
  -5   6   2      104.52      133.67      1.42 o
  -4   6   2      164.46      160.35      1.55 o
  -3   6   2      283.45      311.59      3.32 o
  -2   6   2      647.61      666.03      8.35 o
  -1   6   2       61.25       45.50      0.81 o
   0   6   2     5091.40     5668.38     81.69 o
   1   6   2     1136.86     1166.03     11.60 o
   2   6   2     2079.21     2201.45     24.40 o
   3   6   2     1987.58     1956.47     14.25 o
   4   6   2        3.03        3.07      0.31 o
   5   6   2        9.23        7.07      0.43 o
   6   6   2        2.87        5.85      0.94 o
   7   6   2       11.97        9.80      0.78 o
   8   6   2      474.14      448.10      7.64 o
   9   6   2        0.35        0.54      0.62 o
  10   6   2       33.96       31.96      1.24 o
  11   6   2       90.21       88.79      2.14 o
  12   6   2       48.21       46.74      3.49 o
 -12   7   2       54.86       65.64      1.58 o
 -11   7   2       49.70       53.60      1.76 o
 -10   7   2        5.53        4.14      0.91 o
  -9   7   2       91.89       81.51      2.26 o
  -8   7   2      396.45      367.04      5.54 o
  -7   7   2      160.26      157.78      2.76 o
  -6   7   2       70.52       76.18      1.44 o
  -5   7   2        0.28        0.74      0.30 o
  -4   7   2       96.11       80.67      0.92 o
  -3   7   2        2.32        1.69      0.33 o
  -2   7   2      323.32      349.72      3.63 o
  -1   7   2      529.98      573.79      6.98 o
   0   7   2     1650.66     1597.03     19.45 o
   1   7   2       50.75       53.48      0.68 o
   2   7   2     1164.93     1210.30     11.39 o
   3   7   2      157.14      168.01      1.28 o
   4   7   2       82.62       71.71      0.87 o
   5   7   2       59.15       64.14      1.01 o
   6   7   2      281.42      262.79      4.00 o
   7   7   2      152.93      139.68      2.64 o
   8   7   2      169.10      168.02      3.14 o
   9   7   2       16.80       20.39      1.03 o
  10   7   2       35.97       33.31      1.85 o
  11   7   2       39.96       38.34      1.55 o
  12   7   2        0.09       -0.10      1.14 o
 -11   8   2        0.31        0.35      0.59 o
 -10   8   2        4.42        6.79      0.94 o
  -9   8   2       13.81       16.46      1.15 o
  -8   8   2        9.11       14.33      1.16 o
  -7   8   2      526.78      503.84      6.67 o
  -6   8   2       67.89       63.75      1.61 o
  -5   8   2      164.79      151.09      2.26 o
  -4   8   2      198.90      193.72      2.66 o
  -3   8   2      275.32      289.03      4.26 o
  -2   8   2        9.27       11.67      0.37 o
  -1   8   2     1085.04     1164.72     15.97 o
   0   8   2      122.25      134.65      1.51 o
   1   8   2      142.45      146.90      1.42 o
   2   8   2       23.88       30.22      0.49 o
   3   8   2       60.64       81.95      0.94 o
   4   8   2      423.12      406.80      3.50 o
   5   8   2        0.96        0.68      0.47 o
   6   8   2      165.46      166.41      3.46 o
   7   8   2      956.69      929.90     17.71 o
   8   8   2       54.25       55.10      1.81 o
   9   8   2      164.99      171.21      3.17 o
  10   8   2      145.03      146.27      3.26 o
  11   8   2      205.04      222.84      3.67 o
 -11   9   2       66.36       68.89      2.62 o
 -10   9   2       10.82       17.29      1.18 o
  -9   9   2       25.10       27.64      1.46 o
  -8   9   2      341.09      290.33      4.78 o
  -7   9   2      341.62      333.47      5.19 o
  -6   9   2      125.30      127.22      2.76 o
  -5   9   2      185.28      180.47      3.16 o
  -4   9   2       10.59       11.31      1.27 o
  -3   9   2      106.57      100.68      1.65 o
  -2   9   2      393.98      412.07      6.84 o
  -1   9   2      721.78      759.60     11.69 o
   0   9   2      974.69      949.50     10.32 o
   1   9   2       83.75       91.65      0.91 o
   2   9   2       69.13       70.32      1.18 o
   3   9   2      162.33      157.83      2.21 o
   4   9   2      324.14      294.71      3.55 o
   5   9   2      216.13      201.62      3.19 o
   6   9   2      431.58      394.27      8.84 o
   7   9   2       39.98       45.73      1.77 o
   8   9   2       77.51       79.11      2.31 o
   9   9   2        3.13        4.76      0.87 o
  10   9   2      123.95      132.75      2.52 o
  11   9   2       10.39        6.05      1.42 o
 -11  10   2       43.54       54.90      2.28 o
 -10  10   2       23.15       30.92      1.40 o
  -9  10   2        3.22        4.36      0.97 o
  -8  10   2       10.28        6.92      1.17 o
  -7  10   2       30.24       28.34      1.61 o
  -6  10   2       40.69       42.41      1.74 o
  -5  10   2      458.06      439.37      6.86 o
  -4  10   2      539.04      518.24     10.44 o
  -3  10   2       53.50       49.00      1.46 o
  -2  10   2       29.40       28.38      0.81 o
  -1  10   2      269.97      336.58      6.17 o
   0  10   2       37.63       50.15      1.14 o
   1  10   2       87.06       81.24      1.53 o
   2  10   2       47.49       47.60      1.29 o
   3  10   2      275.45      258.30      3.83 o
   4  10   2       59.98       54.27      1.83 o
   5  10   2      463.94      428.59      9.34 o
   6  10   2       84.11       89.29      2.96 o
   7  10   2       17.28       15.09      1.15 o
   8  10   2       91.48       86.45      2.53 o
   9  10   2       88.76       91.46      2.21 o
  10  10   2        5.87        4.95      0.74 o
 -10  11   2        0.26        0.67      0.68 o
  -9  11   2        4.43        1.80      0.97 o
  -8  11   2        1.38        4.20      0.97 o
  -7  11   2      194.03      194.47      5.10 o
  -6  11   2      193.98      193.39      4.00 o
  -5  11   2      167.23      166.79      3.87 o
  -4  11   2       56.27       55.39      2.31 o
  -3  11   2      285.94      271.08      6.50 o
  -2  11   2      234.16      229.51      5.10 o
  -1  11   2       32.49       31.01      2.24 o
   0  11   2      180.08      172.59      4.25 o
   1  11   2       79.22       81.69      2.04 o
   2  11   2      283.20      274.46      4.33 o
   3  11   2      200.78      194.02      3.59 o
   4  11   2       34.88       28.58      1.57 o
   5  11   2      228.54      213.71      4.44 o
   6  11   2      274.07      258.15      6.10 o
   7  11   2       21.93       20.04      1.38 o
   8  11   2        0.01        0.21      0.88 o
   9  11   2       25.61       22.27      1.48 o
  10  11   2        6.45        8.14      1.14 o
 -10  12   2       13.50        7.99      1.38 o
  -9  12   2        4.00        4.07      0.93 o
  -8  12   2       66.25       66.18      2.29 o
  -7  12   2      276.50      270.95      5.07 o
  -6  12   2        0.45        1.92      0.95 o
  -5  12   2       80.44       88.58      2.78 o
  -4  12   2      146.70      142.61      4.43 o
  -3  12   2      189.99      194.34      4.00 o
  -2  12   2        2.69        3.59      0.87 o
  -1  12   2        9.72        8.64      1.16 o
   0  12   2      276.52      255.30      6.11 o
   1  12   2       35.54       32.23      1.28 o
   2  12   2       37.03       34.30      1.76 o
   3  12   2       72.77       74.26      2.37 o
   4  12   2      248.55      245.31      4.53 o
   5  12   2      885.59      883.54     17.37 o
   6  12   2      168.97      152.26      4.05 o
   7  12   2       10.30       11.58      1.50 o
   8  12   2        5.57        7.11      1.27 o
   9  12   2        2.12        0.54      0.82 o
  -9  13   2        1.01        0.09      0.71 o
  -8  13   2       30.96       32.82      1.51 o
  -7  13   2      372.16      389.19      6.66 o
  -6  13   2       20.13       21.89      1.52 o
  -5  13   2        0.49       -0.37      0.77 o
  -4  13   2       39.59       40.36      1.96 o
  -3  13   2      569.96      587.25     10.43 o
  -2  13   2       79.05       86.15      2.27 o
  -1  13   2      203.84      202.50      5.87 o
   0  13   2        3.37        4.35      1.06 o
   1  13   2        7.45       10.51      2.22 o
   2  13   2       90.96       91.23      3.18 o
   3  13   2        6.61        9.18      1.35 o
   4  13   2       30.08       23.93      1.69 o
   5  13   2      106.47      104.81      3.15 o
   6  13   2        6.84        5.03      1.37 o
   7  13   2       20.55       20.09      1.67 o
   8  13   2        5.40        8.40      1.22 o
   9  13   2       31.20       43.52      1.75 o
  -8  14   2        0.01        0.70      0.65 o
  -7  14   2       63.80       63.53      1.95 o
  -6  14   2       27.42       28.19      1.83 o
  -5  14   2       19.75       21.59      1.51 o
  -4  14   2      245.84      258.25      6.25 o
  -3  14   2      901.91      934.56     15.74 o
  -2  14   2      402.15      414.91     12.27 o
  -1  14   2     2782.21     2711.79     89.35 o
   0  14   2        1.40        2.30      0.99 o
   1  14   2       12.68       14.66      1.48 o
   2  14   2        4.60        3.43      1.03 o
   3  14   2      110.44       99.01      3.58 o
   4  14   2        2.12        2.23      1.10 o
   5  14   2       63.47       51.49      2.20 o
   6  14   2        3.30        4.00      1.16 o
   7  14   2      116.89      118.24      3.70 o
   8  14   2        2.08        1.03      0.87 o
  -8  15   2       44.96       54.96      2.04 o
  -7  15   2      143.77      157.23      3.62 o
  -6  15   2        0.01        0.25      0.69 o
  -5  15   2       29.47       29.23      1.82 o
  -4  15   2      370.87      381.89      7.77 o
  -3  15   2       83.69       88.22      3.20 o
  -2  15   2       81.34       82.85      3.86 o
  -1  15   2       98.83      101.67      3.54 o
   0  15   2      162.83      154.99      5.20 o
   1  15   2       22.37       24.72      1.83 o
   2  15   2        0.20       -0.93      0.93 o
   3  15   2        0.18        0.15      0.74 o
   4  15   2       17.81       16.15      1.38 o
   5  15   2       49.74       66.20      2.44 o
   6  15   2       21.04       20.67      1.77 o
   7  15   2        2.52        3.02      0.95 o
  -7  16   2       52.64       75.27      3.21 o
  -6  16   2       17.04       22.28      2.22 o
  -5  16   2       49.96       44.45      2.31 o
  -4  16   2       58.66       54.46      3.21 o
  -3  16   2       20.26       22.27      2.96 o
  -2  16   2       69.64       66.68      4.62 o
  -1  16   2      521.61      496.24     20.71 o
   0  16   2       78.32       71.56      3.22 o
   1  16   2        0.16       -0.30      2.28 o
   2  16   2        4.55        4.48      1.04 o
   3  16   2        0.03       -0.15      0.68 o
   4  16   2       20.75       27.98      1.64 o
   5  16   2       12.21       12.21      1.14 o
   6  16   2       26.23       28.88      1.35 o
  -5  17   2       21.56       26.58      2.01 o
  -4  17   2        7.34        4.67      0.95 o
  -3  17   2       51.42       52.14      3.34 o
  -2  17   2       88.93       81.73      3.39 o
  -1  17   2       78.98       80.69      4.41 o
   0  17   2       37.39       16.96      3.81 o
   1  17   2       16.20        8.75      1.44 o
   2  17   2        7.81        5.47      1.03 o
   3  17   2       36.38       33.03      1.55 o
   4  17   2       17.65       11.69      2.65 o
   5  17   2       44.01       35.18      3.65 o
  -1  18   2       50.52       38.75      2.36 o
   0  18   2        0.61        0.64      1.01 o
   1  18   2       34.02       41.68      2.54 o
   2  18   2        0.24        0.69      0.99 o
   3  18   2       46.31       41.96      3.96 o
 -11   0   3       28.30       27.03      1.81 o
  -9   0   3      991.07      942.22     15.39 o
  -7   0   3        4.77        5.96      0.88 o
  -5   0   3       94.72       96.57      1.20 o
  -3   0   3       99.65      103.20      1.12 o
  -1   0   3     2568.11     2672.46     25.79 o
   1   0   3    12613.70    12467.16    215.30 o
   3   0   3        1.73        7.19      0.46 o
   5   0   3      411.30      415.18      4.48 o
   7   0   3       11.62       13.23      0.80 o
   9   0   3       30.14       28.59      2.22 o
  11   0   3        1.55        1.41      1.15 o
 -12   1   3       24.58       26.42      1.64 o
 -11   1   3        5.53        7.05      0.83 o
 -10   1   3      286.14      262.97      3.51 o
  -9   1   3       63.28       61.66      1.65 o
  -8   1   3      570.60      523.13      7.44 o
  -7   1   3       73.90       77.45      1.45 o
  -6   1   3      280.49      256.30      1.86 o
  -5   1   3     1187.40     1247.48      8.54 o
  -4   1   3      292.17      369.85      2.73 o
  -3   1   3    13119.54    15211.70    211.93 o
  -2   1   3     2817.80     2906.72     27.33 o
  -1   1   3     2273.33     2339.98     16.59 o
   0   1   3     1566.10     1547.05     11.60 o
   1   1   3     3774.31     3553.72     24.27 o
   2   1   3     8004.87     7638.89     69.76 o
   3   1   3     5245.13     5067.27     40.92 o
   4   1   3     1096.54     1030.43      5.79 o
   5   1   3      939.74     1018.78      6.49 o
   6   1   3        5.28       13.60      0.40 o
   7   1   3        4.65        7.06      0.64 o
   8   1   3      973.68      966.69     13.69 o
   9   1   3        0.32        1.09      0.86 o
  10   1   3        0.88        1.80      0.90 o
  11   1   3       48.51       54.19      1.77 o
  12   1   3        0.01        0.47      0.67 o
 -12   2   3       52.81       53.49      1.36 o
 -11   2   3      137.15      134.22      2.47 o
 -10   2   3      270.84      267.50      4.03 o
  -9   2   3      666.01      639.42      7.39 o
  -8   2   3        0.18        1.61      0.68 o
  -7   2   3        5.05        7.30      0.59 o
  -6   2   3      219.41      231.27      1.85 o
  -5   2   3     3349.20     3671.37     29.80 o
  -4   2   3     3984.57     4184.08     43.93 o
  -3   2   3     2928.41     3007.70     27.62 o
  -2   2   3      296.77      280.58      2.94 o
  -1   2   3      992.85     1015.90      9.05 o
   0   2   3      634.23      652.87      7.00 o
   1   2   3      354.06      304.21      2.73 o
   2   2   3     2814.53     2663.72     25.34 o
   3   2   3       26.18       30.59      0.46 o
   4   2   3      509.27      429.24      2.24 o
   5   2   3      233.21      221.82      1.84 o
   6   2   3       32.09       36.67      0.69 o
   7   2   3       86.15       95.36      1.48 o
   8   2   3        1.05        3.50      0.72 o
   9   2   3       99.50       97.25      2.34 o
  10   2   3       92.16       85.72      2.32 o
  11   2   3       70.86       74.73      2.08 o
  12   2   3       31.59       35.22      1.48 o
 -12   3   3        4.51        2.53      0.68 o
 -11   3   3      108.59      114.25      2.41 o
 -10   3   3       10.69        9.13      1.09 o
  -9   3   3        0.07        1.34      0.73 o
  -8   3   3        9.63       11.94      0.90 o
  -7   3   3       40.58       38.50      0.89 o
  -6   3   3      540.55      541.07      4.90 o
  -5   3   3     1107.41     1168.82      9.80 o
  -4   3   3      447.62      471.80      4.51 o
  -3   3   3       29.15       34.81      0.51 o
  -2   3   3     1074.61     1052.03      8.35 o
  -1   3   3     1069.41     1037.79     11.37 o
   0   3   3       18.86       22.95      0.38 o
   1   3   3      171.64      174.92      1.92 o
   2   3   3     2446.32     2345.47     16.24 o
   3   3   3      132.75      130.69      1.14 o
   4   3   3     3557.49     3454.59     27.53 o
   5   3   3      663.22      637.22      6.16 o
   6   3   3       23.94       29.34      0.64 o
   7   3   3       26.23       31.69      0.86 o
   8   3   3        3.63        5.87      0.81 o
   9   3   3       11.20       11.90      1.17 o
  10   3   3      268.80      256.57      4.82 o
  11   3   3      118.50      123.56      2.72 o
  12   3   3       50.20       55.49      1.82 o
 -12   4   3       40.75       39.88      1.14 o
 -11   4   3       40.12       38.94      1.43 o
 -10   4   3      259.82      254.82      4.14 o
  -9   4   3      258.91      254.31      3.83 o
  -8   4   3       53.72       49.25      1.42 o
  -7   4   3      250.55      250.09      3.07 o
  -6   4   3      236.39      246.72      1.79 o
  -5   4   3       39.09       42.14      0.65 o
  -4   4   3       16.65       10.38      0.39 o
  -3   4   3       32.98       38.92      0.48 o
  -2   4   3      493.73      524.26      4.42 o
  -1   4   3     2912.58     2922.22     31.50 o
   0   4   3      608.79      559.28      6.51 o
   1   4   3      104.28       97.39      0.95 o
   2   4   3     3918.12     3856.71     30.99 o
   3   4   3        6.97        6.83      0.33 o
   4   4   3       93.58       83.71      0.95 o
   5   4   3      594.84      552.31      4.28 o
   6   4   3       68.10       65.37      0.85 o
   7   4   3       57.85       57.84      1.33 o
   8   4   3       55.10       54.65      1.50 o
   9   4   3      325.36      305.28      4.47 o
  10   4   3        2.82        2.90      0.94 o
  11   4   3       15.05       12.33      1.15 o
  12   4   3        3.16        3.09      0.86 o
 -12   5   3       24.43       25.61      1.07 o
 -11   5   3       28.94       26.73      1.74 o
 -10   5   3       18.40       17.80      1.22 o
  -9   5   3      652.29      619.56      8.57 o
  -8   5   3       72.87       71.50      1.77 o
  -7   5   3        2.97        2.66      0.55 o
  -6   5   3       18.30       13.66      0.55 o
  -5   5   3      791.59      804.97      6.20 o
  -4   5   3       15.97       30.81      0.57 o
  -3   5   3      968.34     1046.86      7.27 o
  -2   5   3      928.75      953.38      7.04 o
  -1   5   3      749.98      763.09      7.89 o
   0   5   3     2005.29     2078.48     24.25 o
   1   5   3      298.17      292.42      3.29 o
   2   5   3      392.54      376.04      3.33 o
   3   5   3     1410.34     1323.43      9.62 o
   4   5   3      127.19      129.55      1.03 o
   5   5   3      163.05      147.65      2.16 o
   6   5   3      794.26      753.83     10.16 o
   7   5   3       28.67       29.05      1.36 o
   8   5   3      187.18      183.28      2.87 o
   9   5   3      396.15      391.01      5.18 o
  10   5   3       13.85       15.81      1.22 o
  11   5   3       67.37       75.40      2.19 o
  12   5   3       23.51       25.11      1.74 o
 -12   6   3       25.42       25.01      1.90 o
 -11   6   3       81.24       83.39      2.39 o
 -10   6   3       92.30       93.49      2.39 o
  -9   6   3      276.92      256.96      4.19 o
  -8   6   3       44.87       44.74      1.50 o
  -7   6   3       27.43       30.05      1.09 o
  -6   6   3        3.58        4.45      0.55 o
  -5   6   3      236.93      255.53      2.81 o
  -4   6   3      138.56      128.27      1.56 o
  -3   6   3      338.22      353.54      3.06 o
  -2   6   3     1522.50     1631.84     13.21 o
  -1   6   3       83.13       91.12      1.33 o
   0   6   3       52.12       65.51      0.95 o
   1   6   3     1456.05     1591.09     15.33 o
   2   6   3      320.50      305.70      2.15 o
   3   6   3      121.49      100.96      1.09 o
   4   6   3      342.90      302.55      2.59 o
   5   6   3       88.42       92.33      1.18 o
   6   6   3       22.87       21.89      0.99 o
   7   6   3        7.88        8.61      0.90 o
   8   6   3      480.32      464.01      8.71 o
   9   6   3        5.51        6.14      0.82 o
  10   6   3      144.03      141.18      2.94 o
  11   6   3        9.19        7.16      1.68 o
  12   6   3        4.62        4.52      0.99 o
 -12   7   3       29.42       36.74      1.63 o
 -11   7   3       82.60       93.20      2.19 o
 -10   7   3       31.21       29.24      1.49 o
  -9   7   3        6.64        5.91      0.99 o
  -8   7   3       68.92       57.97      1.75 o
  -7   7   3      142.25      138.70      2.32 o
  -6   7   3       28.32       33.76      1.09 o
  -5   7   3      307.08      297.35      3.16 o
  -4   7   3      228.14      279.72      2.73 o
  -3   7   3      120.62       96.55      1.01 o
  -2   7   3     1069.83     1188.52      9.75 o
  -1   7   3       43.46       62.27      0.99 o
   0   7   3      314.93      354.43      4.28 o
   1   7   3     3824.29     4300.97     62.21 o
   2   7   3      905.02      919.35     11.14 o
   3   7   3       16.38       27.70      0.70 o
   4   7   3      326.55      341.51      3.10 o
   5   7   3      169.85      163.12      2.87 o
   6   7   3      870.81      777.63     13.63 o
   7   7   3      648.01      607.04     10.35 o
   8   7   3      542.15      542.59     10.27 o
   9   7   3      308.69      304.03      4.50 o
  10   7   3        1.11        1.35      0.60 o
  11   7   3       51.38       50.10      2.81 o
 -11   8   3        0.54        1.06      0.65 o
 -10   8   3        3.18        3.58      0.98 o
  -9   8   3       20.03       19.64      1.21 o
  -8   8   3       46.90       36.35      1.46 o
  -7   8   3      522.79      507.28      6.76 o
  -6   8   3      381.36      376.11      5.26 o
  -5   8   3      211.33      190.87      2.59 o
  -4   8   3       24.69       26.72      0.68 o
  -3   8   3       16.32       22.83      0.62 o
  -2   8   3     1427.33     1556.42     19.83 o
  -1   8   3      254.71      252.96      3.70 o
   0   8   3       23.10       31.68      0.58 o
   1   8   3      113.03      130.68      1.41 o
   2   8   3      659.50      673.16      4.99 o
   3   8   3      535.69      556.04      5.31 o
   4   8   3      289.15      262.50      3.81 o
   5   8   3       26.35       23.14      0.99 o
   6   8   3      609.96      562.92      9.53 o
   7   8   3       93.21       92.19      2.26 o
   8   8   3        7.91        8.14      1.11 o
   9   8   3      416.93      434.07      6.14 o
  10   8   3       36.08       38.64      1.58 o
  11   8   3       15.33       13.11      1.62 o
 -11   9   3        9.96        6.69      1.21 o
 -10   9   3       25.95       22.17      1.99 o
  -9   9   3       49.05       49.22      1.59 o
  -8   9   3      188.27      166.52      3.14 o
  -7   9   3      154.42      159.31      3.26 o
  -6   9   3        7.77        7.95      1.06 o
  -5   9   3      171.76      163.19      3.97 o
  -4   9   3      167.73      160.11      3.54 o
  -3   9   3      190.49      177.93      4.42 o
  -2   9   3       35.31       36.69      0.88 o
  -1   9   3       81.35       88.24      1.95 o
   0   9   3       91.80      101.16      1.97 o
   1   9   3       74.38       85.80      1.48 o
   2   9   3      841.80      837.25      7.64 o
   3   9   3       60.61       63.08      1.50 o
   4   9   3       10.05       13.54      1.15 o
   5   9   3        1.93        2.94      0.97 o
   6   9   3      346.88      339.78      7.01 o
   7   9   3       62.72       63.63      2.12 o
   8   9   3        9.98       12.06      1.10 o
   9   9   3      142.29      143.74      2.82 o
  10   9   3       86.77       84.25      2.98 o
  11   9   3       62.52       60.33      3.59 o
 -10  10   3       42.20       45.68      1.84 o
  -9  10   3        0.08       -0.90      0.90 o
  -8  10   3      188.95      171.69      4.43 o
  -7  10   3        4.32        5.44      1.28 o
  -6  10   3       16.79       16.53      2.35 o
  -5  10   3      247.91      238.25      5.63 o
  -4  10   3       11.39       12.75      1.41 o
  -3  10   3       68.68       72.16      2.80 o
  -2  10   3       53.76       55.98      1.46 o
  -1  10   3      170.22      156.54      6.47 o
   0  10   3      296.01      292.05      6.79 o
   1  10   3       31.61       37.18      1.03 o
   2  10   3      393.59      399.82      4.83 o
   3  10   3       50.57       43.73      1.57 o
   4  10   3      383.79      366.74      5.44 o
   5  10   3      104.05      102.98      2.74 o
   6  10   3      804.74      750.08     17.47 o
   7  10   3       68.39       66.39      2.25 o
   8  10   3       60.33       63.24      2.08 o
   9  10   3        3.15        2.69      0.81 o
  10  10   3      154.10      177.72      2.77 o
 -10  11   3        0.72        0.13      0.71 o
  -9  11   3      112.52      118.63      2.74 o
  -8  11   3        8.50        5.77      1.23 o
  -7  11   3      466.15      478.75      8.33 o
  -6  11   3        2.37        3.42      1.11 o
  -5  11   3      331.02      356.12      6.05 o
  -4  11   3      193.56      193.58      4.78 o
  -3  11   3       90.93       88.52      2.40 o
  -2  11   3      221.29      203.13      7.95 o
  -1  11   3        9.07       11.02      1.00 o
   0  11   3        4.07        3.08      0.70 o
   1  11   3      376.63      358.30      5.87 o
   2  11   3        0.11        1.23      0.69 o
   3  11   3        0.44        0.35      0.81 o
   4  11   3       59.77       49.90      2.34 o
   5  11   3      392.70      382.44      8.66 o
   6  11   3      199.74      201.11      6.20 o
   7  11   3        7.22        6.16      1.03 o
   8  11   3       22.47       25.49      1.43 o
   9  11   3       11.58        8.90      1.12 o
  10  11   3        2.01        0.61      0.70 o
  -9  12   3        3.43        3.76      0.95 o
  -8  12   3        0.20        0.77      0.86 o
  -7  12   3        5.47       12.76      2.31 o
  -6  12   3      185.80      170.91      4.11 o
  -5  12   3       17.06       18.17      2.02 o
  -4  12   3      370.21      372.28      7.91 o
  -3  12   3       85.70       86.13      2.14 o
  -2  12   3       35.74       34.44      2.00 o
  -1  12   3       17.88       18.96      1.52 o
   0  12   3      454.41      437.38     11.53 o
   1  12   3       55.73       50.89      1.56 o
   2  12   3        7.33       11.56      1.24 o
   3  12   3       13.40       14.87      1.31 o
   4  12   3      190.81      165.50      3.58 o
   5  12   3        1.70        2.43      1.09 o
   6  12   3      277.39      261.92      7.89 o
   7  12   3       11.84        9.88      1.24 o
   8  12   3        0.19        1.46      0.96 o
   9  12   3       20.63       23.58      2.10 o
  -9  13   3        0.05        0.34      0.66 o
  -8  13   3       12.30       10.06      1.06 o
  -7  13   3      439.49      456.27      7.48 o
  -6  13   3        6.37       11.30      1.25 o
  -5  13   3       48.05       53.33      2.34 o
  -4  13   3      574.64      618.36     10.88 o
  -3  13   3     1282.50     1327.31     30.64 o
  -2  13   3      978.36      996.28     32.59 o
  -1  13   3      324.01      329.69     10.40 o
   0  13   3       62.16       60.26      2.64 o
   1  13   3       49.27       38.33      4.24 o
   2  13   3      198.82      174.85      3.63 o
   3  13   3       52.50       35.41      2.00 o
   4  13   3        1.42       -0.60      0.94 o
   5  13   3      739.59      692.23     11.27 o
   6  13   3        7.09        8.58      1.20 o
   7  13   3        6.66       12.11      1.51 o
   8  13   3        6.62        7.29      1.13 o
   9  13   3       13.77       20.03      2.96 o
  -8  14   3        0.17       -0.05      0.54 o
  -7  14   3      107.51      123.05      2.66 o
  -6  14   3       43.39       46.43      1.89 o
  -5  14   3       11.77       12.01      1.20 o
  -4  14   3       29.79       32.55      1.76 o
  -3  14   3        8.05       11.12      1.63 o
  -2  14   3      279.34      286.79      8.12 o
  -1  14   3       37.04       30.09      1.61 o
   0  14   3      196.20      192.31      5.92 o
   1  14   3        3.20        6.64      1.26 o
   2  14   3       21.22       19.86      1.29 o
   3  14   3       13.67       14.13      1.23 o
   4  14   3       13.26       14.65      1.89 o
   5  14   3      118.86      109.90      3.07 o
   6  14   3        0.38        1.19      1.06 o
   7  14   3       13.26        7.50      1.18 o
   8  14   3        0.42        0.26      0.71 o
  -7  15   3       23.29       27.89      1.41 o
  -6  15   3       59.98       66.12      2.88 o
  -5  15   3        3.60        5.10      1.16 o
  -4  15   3      109.02      120.38      4.39 o
  -3  15   3       15.84       15.59      1.51 o
  -2  15   3        7.94        8.51      1.09 o
  -1  15   3      151.62      143.18      5.55 o
   0  15   3      147.60      155.03      3.85 o
   1  15   3        3.26        3.45      1.30 o
   2  15   3        0.07       -0.45      0.96 o
   3  15   3       41.43       38.07      1.83 o
   4  15   3       54.39       49.76      1.98 o
   5  15   3       21.35       13.39      1.53 o
   6  15   3        0.01        0.15      0.77 o
   7  15   3       54.33       49.28      2.12 o
  -6  16   3       36.21       40.29      2.10 o
  -5  16   3       24.78       26.45      2.80 o
  -4  16   3       33.27       34.71      1.68 o
  -3  16   3       11.14       13.25      1.50 o
  -2  16   3      108.30      115.90      2.95 o
  -1  16   3      119.88      126.46      4.37 o
   0  16   3       82.31       85.01      3.62 o
   1  16   3       23.79       19.73      1.94 o
   2  16   3       26.27       32.65      2.04 o
   3  16   3        0.26       -0.02      0.83 o
   4  16   3       40.76       49.64      2.78 o
   5  16   3       13.19       12.60      1.21 o
   6  16   3       58.37       67.22      2.20 o
  -5  17   3       42.18       44.18      2.34 o
  -4  17   3        1.08        1.12      0.86 o
  -3  17   3        0.48        0.59      0.76 o
  -2  17   3        0.70        0.95      1.07 o
  -1  17   3      109.74       94.98      5.04 o
   0  17   3      106.39      119.94      4.57 o
   1  17   3       43.23       39.53      2.35 o
   2  17   3       40.69       36.10      2.26 o
   3  17   3       61.29       71.82      4.44 o
   4  17   3        1.01        0.80      0.73 o
   5  17   3       71.30       74.50      3.02 o
  -2  18   3        0.39       -0.12      1.50 o
  -1  18   3       27.78       26.98      2.33 o
   0  18   3        4.52        1.33      1.29 o
   1  18   3        8.83        2.58      0.86 o
   2  18   3       13.17       17.93      1.36 o
   3  18   3        3.65        1.29      1.11 o
 -12   0   4       94.01       94.94      2.22 o
 -10   0   4      130.25      119.00      3.15 o
  -8   0   4      318.81      314.95      5.48 o
  -6   0   4       17.80       12.94      0.75 o
  -4   0   4     8206.61     8923.17    142.49 o
  -2   0   4     2248.48     2397.36     25.90 o
   0   0   4     1987.08     1909.22     16.14 o
   2   0   4      116.72      124.82      1.48 o
   4   0   4     1695.24     1730.52     17.25 o
   6   0   4       18.59       13.12      0.76 o
   8   0   4      207.54      222.97      5.10 o
  10   0   4       12.53       14.64      1.75 o
  12   0   4        5.73        3.13      1.16 o
 -12   1   4       10.04        7.16      0.62 o
 -11   1   4       73.06       75.72      1.76 o
 -10   1   4        0.04        0.73      0.62 o
  -9   1   4     1409.76     1366.43     16.52 o
  -8   1   4      234.78      230.11      3.12 o
  -7   1   4      296.08      303.00      3.55 o
  -6   1   4        3.38        5.37      0.43 o
  -5   1   4      528.42      492.31      2.91 o
  -4   1   4      770.37      865.41      6.08 o
  -3   1   4      184.40      178.36      1.37 o
  -2   1   4       17.98       19.28      0.37 o
  -1   1   4      534.41      504.81      3.83 o
   0   1   4      248.52      242.76      2.21 o
   1   1   4       68.06       56.98      0.61 o
   2   1   4      599.72      620.93      3.22 o
   3   1   4     1979.92     1908.01     12.50 o
   4   1   4      785.99      738.92      4.33 o
   5   1   4      483.63      465.35      3.67 o
   6   1   4       94.03      101.46      1.13 o
   7   1   4      332.84      302.81      3.54 o
   8   1   4        7.34        8.46      1.03 o
   9   1   4       23.97       22.72      1.31 o
  10   1   4       58.21       56.20      1.81 o
  11   1   4       13.80       12.29      1.66 o
  12   1   4       31.67       31.12      1.92 o
 -12   2   4       29.18       32.96      1.05 o
 -11   2   4      144.24      145.50      2.42 o
 -10   2   4        0.09        0.25      0.63 o
  -9   2   4        0.17        1.07      0.75 o
  -8   2   4      253.68      237.30      3.33 o
  -7   2   4       33.45       38.02      1.13 o
  -6   2   4      276.49      278.76      2.11 o
  -5   2   4     2246.78     2409.25     18.89 o
  -4   2   4       65.70       89.53      1.07 o
  -3   2   4      145.00      158.38      1.53 o
  -2   2   4      134.01      150.39      1.73 o
  -1   2   4     2302.96     2413.24     26.52 o
   0   2   4        7.05       10.29      0.29 o
   1   2   4      842.42      845.50      7.53 o
   2   2   4     2099.81     1944.51     12.47 o
   3   2   4       20.78       14.08      0.42 o
   4   2   4      236.74      257.20      1.68 o
   5   2   4      277.56      275.61      1.91 o
   6   2   4      690.48      658.39      5.41 o
   7   2   4       35.08       31.20      1.27 o
   8   2   4      195.92      189.44      2.83 o
   9   2   4       72.83       73.81      2.01 o
  10   2   4       64.87       67.15      2.00 o
  11   2   4       19.22       15.24      1.48 o
  12   2   4        5.91        4.44      0.94 o
 -12   3   4       17.67       10.17      0.74 o
 -11   3   4        0.49        1.19      0.73 o
 -10   3   4       85.20       82.09      2.64 o
  -9   3   4        3.68        5.25      0.81 o
  -8   3   4      144.92      143.29      2.98 o
  -7   3   4       57.08       55.13      1.35 o
  -6   3   4      180.42      175.30      2.13 o
  -5   3   4      139.15      149.88      1.30 o
  -4   3   4       57.69       45.29      0.73 o
  -3   3   4      102.94      136.26      1.50 o
  -2   3   4      265.86      279.46      2.60 o
  -1   3   4     1216.62     1297.56     13.91 o
   0   3   4       54.69       54.78      0.66 o
   1   3   4       31.90       31.91      0.51 o
   2   3   4     2152.82     2211.14     15.98 o
   3   3   4     2055.38     1995.12     13.80 o
   4   3   4     6433.65     6363.77     61.30 o
   5   3   4        0.69        2.44      0.30 o
   6   3   4       36.38       35.69      0.84 o
   7   3   4        0.10        0.59      0.63 o
   8   3   4        1.15        1.31      0.77 o
   9   3   4        6.19        9.26      1.18 o
  10   3   4      250.35      245.94      4.64 o
  11   3   4       26.09       26.07      1.59 o
  12   3   4       70.96       76.66      1.92 o
 -12   4   4      113.45      120.17      1.89 o
 -11   4   4       61.37       57.32      1.62 o
 -10   4   4       70.32       72.48      1.87 o
  -9   4   4      358.14      343.83      4.66 o
  -8   4   4      145.00      130.74      2.24 o
  -7   4   4       66.18       67.77      1.45 o
  -6   4   4      388.63      369.67      4.04 o
  -5   4   4      645.72      726.11      4.95 o
  -4   4   4     1003.04     1171.24      8.78 o
  -3   4   4        9.44       12.16      0.34 o
  -2   4   4     1925.66     2075.95     19.15 o
  -1   4   4       51.92       53.28      0.75 o
   0   4   4      704.33      711.97      7.16 o
   1   4   4     1080.44     1156.76     10.16 o
   2   4   4     1138.26     1078.65      8.10 o
   3   4   4     1568.39     1544.33     12.15 o
   4   4   4     5068.97     4969.99     48.14 o
   5   4   4      495.69      489.34      3.29 o
   6   4   4        0.60        0.58      0.48 o
   7   4   4      188.05      194.21      3.62 o
   8   4   4        5.74        4.01      0.94 o
   9   4   4      486.26      492.88      6.95 o
  10   4   4       51.31       54.24      2.08 o
  11   4   4      120.72      124.48      2.96 o
  12   4   4        2.64        1.22      0.69 o
 -12   5   4        3.99        4.55      0.77 o
 -11   5   4       43.79       44.08      1.35 o
 -10   5   4       43.37       43.40      1.85 o
  -9   5   4      410.45      379.47      5.11 o
  -8   5   4        0.02        0.11      0.58 o
  -7   5   4      406.78      401.68      4.77 o
  -6   5   4      135.00      138.37      1.80 o
  -5   5   4       10.49       16.06      0.54 o
  -4   5   4      288.59      320.96      2.31 o
  -3   5   4      206.84      249.05      1.61 o
  -2   5   4       56.26       83.92      0.74 o
  -1   5   4     2345.32     2447.08     22.73 o
   0   5   4      119.32      119.11      1.37 o
   1   5   4      747.39      795.06      6.89 o
   2   5   4      708.04      765.83      5.88 o
   3   5   4      430.97      455.84      3.88 o
   4   5   4     2000.25     2013.52     16.16 o
   5   5   4      723.01      702.84      7.97 o
   6   5   4       72.20       66.55      1.52 o
   7   5   4      231.81      217.36      3.90 o
   8   5   4       29.94       26.13      1.29 o
   9   5   4       16.98       18.86      1.30 o
  10   5   4        9.23       13.29      1.21 o
  11   5   4       34.63       36.09      1.61 o
 -12   6   4        7.40        5.01      0.73 o
 -11   6   4       60.33       63.31      1.65 o
 -10   6   4        8.38        7.14      0.96 o
  -9   6   4       10.76        9.89      1.01 o
  -8   6   4       47.22       47.56      1.53 o
  -7   6   4      179.40      187.10      2.56 o
  -6   6   4      229.32      235.89      3.58 o
  -5   6   4      290.02      302.68      3.78 o
  -4   6   4        4.00        3.21      0.41 o
  -3   6   4       12.58       20.35      0.63 o
  -2   6   4        0.07        0.52      0.21 o
  -1   6   4        0.17        1.48      0.23 o
   0   6   4     1882.15     2010.25     21.05 o
   1   6   4       84.44      113.46      1.50 o
   2   6   4      550.10      606.91      5.66 o
   3   6   4       61.05       61.43      0.86 o
   4   6   4     3325.78     3182.41     34.66 o
   5   6   4      126.88      125.91      2.69 o
   6   6   4     3255.64     3028.05     44.22 o
   7   6   4       35.96       34.29      1.34 o
   8   6   4       29.37       33.56      1.34 o
   9   6   4      123.09      122.59      2.35 o
  10   6   4       10.30       12.69      1.01 o
  11   6   4       24.08       26.31      2.33 o
 -11   7   4       49.47       51.15      1.93 o
 -10   7   4       24.06       25.94      1.56 o
  -9   7   4       29.44       29.36      1.83 o
  -8   7   4       21.77       24.94      1.15 o
  -7   7   4       46.43       42.32      1.44 o
  -6   7   4       96.06       94.18      1.74 o
  -5   7   4       24.53       24.24      0.92 o
  -4   7   4       71.89       76.57      1.12 o
  -3   7   4      240.29      255.03      3.04 o
  -2   7   4      857.76      921.41      7.28 o
  -1   7   4      303.60      272.86      2.64 o
   0   7   4       66.29       71.09      0.91 o
   1   7   4      279.96      330.61      3.55 o
   2   7   4      232.26      222.31      2.23 o
   3   7   4        0.77        2.04      0.41 o
   4   7   4      307.78      313.58      4.38 o
   5   7   4      578.50      575.18      9.09 o
   6   7   4      348.00      342.50      5.08 o
   7   7   4       22.52       29.23      2.00 o
   8   7   4      418.83      435.50      6.09 o
   9   7   4       34.83       40.02      1.55 o
  10   7   4       15.80       17.88      1.92 o
  11   7   4        5.59        3.74      1.33 o
 -11   8   4       10.21        8.59      1.05 o
 -10   8   4       28.97       30.75      1.38 o
  -9   8   4       16.35       16.80      1.51 o
  -8   8   4       41.49       37.17      1.63 o
  -7   8   4      281.86      269.31      4.14 o
  -6   8   4       23.40       27.76      1.36 o
  -5   8   4       34.90       36.21      1.12 o
  -4   8   4      150.22      169.71      2.96 o
  -3   8   4       14.56       17.83      0.66 o
  -2   8   4      795.19      865.65     10.28 o
  -1   8   4      264.63      295.21      3.74 o
   0   8   4      663.60      665.32      8.59 o
   1   8   4       99.56      105.50      1.40 o
   2   8   4       23.43       29.61      0.70 o
   3   8   4        0.21        0.58      0.57 o
   4   8   4       64.33       54.57      1.61 o
   5   8   4      147.85      142.57      3.69 o
   6   8   4       69.08       75.19      3.07 o
   7   8   4     1495.50     1441.60     23.33 o
   8   8   4      232.00      244.29      4.12 o
   9   8   4      207.94      211.38      3.45 o
  10   8   4       81.56       76.43      3.07 o
  11   8   4        0.70       -0.13      0.88 o
 -11   9   4       40.83       52.59      2.13 o
 -10   9   4       20.33       13.37      1.18 o
  -9   9   4        1.11        0.93      0.81 o
  -8   9   4      505.25      488.59      7.65 o
  -7   9   4       73.93       74.94      2.26 o
  -6   9   4        0.97        0.97      0.73 o
  -5   9   4        0.70        1.37      0.66 o
  -4   9   4       16.18       16.29      1.87 o
  -3   9   4       25.36       26.43      1.00 o
  -2   9   4       12.44       12.93      0.79 o
  -1   9   4       93.40      109.93      3.31 o
   0   9   4      140.54      143.13      2.83 o
   1   9   4       24.98       29.03      0.82 o
   2   9   4       29.18       31.74      0.97 o
   3   9   4       68.14       55.86      1.58 o
   4   9   4        6.43        9.25      1.28 o
   5   9   4        5.04        6.38      1.00 o
   6   9   4       22.44       24.03      1.55 o
   7   9   4       82.06       87.91      2.45 o
   8   9   4      213.28      226.03      4.13 o
   9   9   4       47.44       54.09      2.04 o
  10   9   4        3.25        2.09      0.74 o
 -10  10   4       82.59       84.66      2.66 o
  -9  10   4       39.98       43.80      1.82 o
  -8  10   4       10.32       11.78      1.67 o
  -7  10   4      238.79      238.98      5.00 o
  -6  10   4      825.49      799.70     11.61 o
  -5  10   4      360.61      341.76      7.27 o
  -4  10   4      113.29      116.25      3.42 o
  -3  10   4       56.48       62.47      2.38 o
  -2  10   4        0.58        0.80      0.77 o
  -1  10   4      127.55      124.31      4.35 o
   0  10   4      155.88      152.39      2.73 o
   1  10   4      162.90      155.95      2.30 o
   2  10   4      118.31      113.58      2.24 o
   3  10   4       86.38       86.20      2.08 o
   4  10   4        2.80        3.58      1.06 o
   5  10   4       21.57       19.94      1.40 o
   6  10   4       54.70       57.12      2.47 o
   7  10   4      434.95      443.60      8.74 o
   8  10   4      121.38      134.63      2.83 o
   9  10   4      224.48      245.15      5.16 o
  10  10   4        0.99        0.96      0.64 o
 -10  11   4       14.35       19.27      1.45 o
  -9  11   4       28.01       26.77      1.37 o
  -8  11   4       41.62       47.59      2.13 o
  -7  11   4       71.51       73.56      2.47 o
  -6  11   4        5.09        8.85      1.37 o
  -5  11   4     2488.37     2528.70     48.88 o
  -4  11   4      153.70      147.07      3.79 o
  -3  11   4      151.45      142.32      4.05 o
  -2  11   4      111.21      105.84      2.98 o
  -1  11   4       97.71       95.97      3.25 o
   0  11   4       35.92       35.43      1.63 o
   1  11   4        6.54        3.68      0.78 o
   2  11   4       56.01       58.43      1.78 o
   3  11   4        0.21        0.34      0.89 o
   4  11   4       29.15       27.11      1.44 o
   5  11   4       37.83       38.52      1.74 o
   6  11   4        0.56        0.41      0.79 o
   7  11   4       24.24       30.33      1.59 o
   8  11   4       25.48       22.13      1.28 o
   9  11   4       33.35       38.14      1.64 o
  -9  12   4       98.64      101.75      2.21 o
  -8  12   4        0.14        2.23      0.87 o
  -7  12   4       38.23       40.07      1.83 o
  -6  12   4      111.59      129.97      3.33 o
  -5  12   4      410.00      420.90      7.81 o
  -4  12   4      247.65      269.27      6.75 o
  -3  12   4       48.65       47.24      2.49 o
  -2  12   4       52.84       53.96      2.84 o
  -1  12   4      306.89      297.52     11.96 o
   0  12   4      366.72      344.64      7.74 o
   1  12   4       18.22       25.65      1.28 o
   2  12   4      159.37      139.56      3.23 o
   3  12   4       15.76       21.39      1.56 o
   4  12   4      289.68      247.95      6.32 o
   5  12   4      128.72      125.94      3.46 o
   6  12   4       66.93       61.89      2.11 o
   7  12   4       27.68       31.68      1.72 o
   8  12   4       10.38       11.12      0.97 o
   9  12   4        2.63        3.17      0.90 o
  -9  13   4        0.47        0.66      0.62 o
  -8  13   4       25.04       31.64      1.38 o
  -7  13   4      108.50      122.96      3.07 o
  -6  13   4      115.77      116.54      3.17 o
  -5  13   4       50.60       50.84      2.10 o
  -4  13   4        2.94        4.01      1.08 o
  -3  13   4        4.83        4.19      1.13 o
  -2  13   4      105.45      110.16      5.04 o
  -1  13   4       53.26       65.32      5.26 o
   0  13   4      268.50      275.93      8.49 o
   1  13   4       14.16       20.15      1.52 o
   2  13   4        2.30        4.35      0.99 o
   3  13   4        0.00        1.29      0.94 o
   4  13   4       42.55       47.70      1.97 o
   5  13   4      105.50      105.07      5.73 o
   6  13   4       28.62       39.03      1.87 o
   7  13   4        1.15        1.59      0.94 o
   8  13   4        8.50        5.69      1.02 o
  -8  14   4       65.94       70.75      2.69 o
  -7  14   4       49.35       54.65      1.78 o
  -6  14   4       63.15       73.76      2.06 o
  -5  14   4      384.71      422.69     10.46 o
  -4  14   4        0.20       -0.30      1.15 o
  -3  14   4      517.14      539.08     12.75 o
  -2  14   4       55.78       60.94      2.21 o
  -1  14   4      379.61      367.07     11.90 o
   0  14   4       45.78       45.60      1.98 o
   1  14   4        6.95        8.06      1.28 o
   2  14   4       17.37       14.46      1.40 o
   3  14   4      214.32      171.62      5.25 o
   4  14   4       20.13       25.53      1.55 o
   5  14   4       19.21       18.95      1.35 o
   6  14   4        6.61        6.26      1.18 o
   7  14   4        5.33        5.74      1.12 o
  -7  15   4       26.91       30.93      2.13 o
  -6  15   4       34.87       39.73      1.99 o
  -5  15   4       24.01       28.31      1.76 o
  -4  15   4      175.69      200.10      4.53 o
  -3  15   4        2.60        3.57      1.04 o
  -2  15   4        1.62        2.34      0.98 o
  -1  15   4        4.38        2.39      0.93 o
   0  15   4      159.38      150.46      3.65 o
   1  15   4        1.74        2.35      1.29 o
   2  15   4        0.69        1.22      0.92 o
   3  15   4       23.68       23.05      1.40 o
   4  15   4        2.72        2.55      0.88 o
   5  15   4       12.25       11.09      1.49 o
   6  15   4        0.13        0.71      0.77 o
   7  15   4       59.01       78.55      1.96 o
  -6  16   4       77.85       78.16      9.28 o
  -5  16   4        6.61        5.36      0.97 o
  -4  16   4        1.87        0.73      0.88 o
  -3  16   4       10.73        7.63      1.13 o
  -2  16   4        1.70       -0.33      0.72 o
  -1  16   4      125.26      117.65      3.07 o
   0  16   4       31.36       35.20      1.77 o
   1  16   4      247.43      239.61      5.71 o
   2  16   4       22.91       19.93      1.96 o
   3  16   4        0.00        1.38      1.23 o
   4  16   4        1.58        1.33      0.80 o
   5  16   4        4.15        5.06      1.08 o
  -4  17   4        8.48        7.47      1.36 o
  -3  17   4       53.55       58.52      6.21 o
  -2  17   4        0.00       -0.43      0.76 o
  -1  17   4        0.10       -0.96      1.01 o
   0  17   4      211.61      197.42      8.11 o
   1  17   4      156.52      164.63      4.19 o
   2  17   4       27.34       29.97      2.12 o
   3  17   4        4.26        2.77      1.64 o
   4  17   4        3.97        3.37      1.04 o
  -2  18   4        1.60        0.01      1.49 o
  -1  18   4       59.64       61.03      3.35 o
   0  18   4       19.21       27.09      2.51 o
   1  18   4      122.12      143.81      5.50 o
   2  18   4        7.15        3.10      1.37 o
 -11   0   5       48.19       50.40      2.04 o
  -9   0   5      696.86      639.90     16.71 o
  -7   0   5      134.52      127.88      2.83 o
  -5   0   5        1.37        0.96      0.39 o
  -3   0   5     2040.96     2209.34     25.59 o
  -1   0   5       44.29       63.65      0.90 o
   1   0   5       34.83       39.39      0.72 o
   3   0   5      215.54      217.55      1.91 o
   5   0   5      709.16      727.23      7.60 o
   7   0   5      147.61      139.84      3.15 o
   9   0   5       28.32       24.89      1.85 o
  11   0   5        4.38        2.13      1.38 o
 -12   1   5        0.02        0.22      0.47 o
 -11   1   5        0.08        0.25      0.52 o
 -10   1   5      118.69      117.80      2.55 o
  -9   1   5        0.00        1.15      0.69 o
  -8   1   5      192.00      189.13      3.43 o
  -7   1   5      156.85      158.86      2.55 o
  -6   1   5        0.18        1.52      0.44 o
  -5   1   5     1292.36     1364.02     10.22 o
  -4   1   5     1598.99     1600.37     14.96 o
  -3   1   5     1927.24     2172.13     18.65 o
  -2   1   5     2075.67     2310.30     21.63 o
  -1   1   5      213.51      202.14      1.65 o
   0   1   5      477.71      499.78      4.16 o
   1   1   5      600.30      627.88      4.13 o
   2   1   5     1076.98     1036.45      5.81 o
   3   1   5     1797.11     1957.57     13.60 o
   4   1   5       84.83       76.22      0.85 o
   5   1   5      137.47      155.53      1.39 o
   6   1   5      216.81      205.96      2.35 o
   7   1   5       62.74       53.92      1.65 o
   8   1   5        8.68        6.28      0.85 o
   9   1   5      171.11      164.74      3.54 o
  10   1   5      424.61      434.77      7.47 o
  11   1   5        5.60        2.60      0.94 o
  12   1   5        1.26        0.41      0.74 o
 -12   2   5        0.00        0.26      0.46 o
 -11   2   5       18.62       16.34      0.93 o
 -10   2   5        0.83        1.01      0.64 o
  -9   2   5      336.71      315.44      4.36 o
  -8   2   5      260.06      254.01      3.73 o
  -7   2   5     2633.27     2530.27     40.68 o
  -6   2   5      336.44      363.29      4.36 o
  -5   2   5      925.14      912.23      7.06 o
  -4   2   5      310.70      295.54      1.96 o
  -3   2   5      955.64     1022.85     10.36 o
  -2   2   5      740.27      805.05      7.31 o
  -1   2   5       25.21       26.35      0.52 o
   0   2   5       91.89       92.72      0.70 o
   1   2   5       36.83       44.85      0.48 o
   2   2   5       57.82       62.77      0.78 o
   3   2   5        0.58        1.86      0.37 o
   4   2   5      249.00      253.96      2.41 o
   5   2   5      298.02      308.67      2.40 o
   6   2   5       12.68       13.53      0.81 o
   7   2   5      104.60       99.74      2.00 o
   8   2   5       61.04       62.65      1.67 o
   9   2   5       67.14       62.37      2.09 o
  10   2   5       87.43       91.02      2.71 o
  11   2   5        8.20        4.72      0.91 o
 -12   3   5       52.18       47.08      1.15 o
 -11   3   5        1.19        0.60      0.54 o
 -10   3   5      137.26      131.97      2.37 o
  -9   3   5      106.32      105.39      2.16 o
  -8   3   5     1690.22     1642.42     35.08 o
  -7   3   5      656.18      615.34      6.81 o
  -6   3   5      335.46      303.04      3.64 o
  -5   3   5      215.22      228.43      1.87 o
  -4   3   5       41.33       42.78      0.72 o
  -3   3   5      778.60      822.55      6.78 o
  -2   3   5      252.16      270.23      2.49 o
  -1   3   5       89.84      101.11      0.96 o
   0   3   5      151.49      138.92      1.31 o
   1   3   5        9.60       16.36      0.35 o
   2   3   5       55.60       64.71      0.74 o
   3   3   5       38.94       35.74      0.62 o
   4   3   5     1075.75     1023.00      7.04 o
   5   3   5      329.20      305.24      2.48 o
   6   3   5       15.49       13.74      0.80 o
   7   3   5      143.39      132.66      2.69 o
   8   3   5      425.03      402.51      5.78 o
   9   3   5        2.21        2.77      0.86 o
  10   3   5        0.68        1.37      0.93 o
  11   3   5       68.29       69.27      2.05 o
 -12   4   5       17.29       12.07      1.84 o
 -11   4   5       62.05       60.10      1.44 o
 -10   4   5        8.93        9.68      0.90 o
  -9   4   5      474.74      453.50      6.47 o
  -8   4   5      230.38      216.97      3.85 o
  -7   4   5        3.38        3.31      0.77 o
  -6   4   5      328.39      308.67      4.00 o
  -5   4   5      354.03      396.50      4.45 o
  -4   4   5      301.04      293.30      2.27 o
  -3   4   5       96.79       89.00      1.04 o
  -2   4   5      518.17      568.17      4.73 o
  -1   4   5      991.62      989.64      9.60 o
   0   4   5        1.18        1.19      0.30 o
   1   4   5       79.66       83.34      1.12 o
   2   4   5      100.60       93.09      0.87 o
   3   4   5       14.47       10.73      0.40 o
   4   4   5     3188.00     3183.73     28.64 o
   5   4   5      248.56      227.06      2.24 o
   6   4   5       47.06       56.16      3.08 o
   7   4   5      354.07      357.11      5.18 o
   8   4   5       34.93       35.33      1.52 o
   9   4   5       45.62       47.27      1.79 o
  10   4   5      155.12      160.62      3.44 o
  11   4   5        3.14        1.35      0.90 o
 -11   5   5       58.98       65.99      2.02 o
 -10   5   5        0.28        0.27      0.58 o
  -9   5   5       86.87       76.94      1.97 o
  -8   5   5      190.26      192.56      2.89 o
  -7   5   5        0.17        1.03      0.60 o
  -6   5   5       36.28       36.84      1.16 o
  -5   5   5       84.11       89.69      1.45 o
  -4   5   5       94.13       99.27      1.10 o
  -3   5   5      116.21      122.03      1.19 o
  -2   5   5      162.89      158.17      1.32 o
  -1   5   5       27.97       25.34      0.61 o
   0   5   5      271.28      256.17      2.34 o
   1   5   5        0.45        0.85      0.27 o
   2   5   5      359.03      370.20      3.81 o
   3   5   5     1052.10     1031.55      8.98 o
   4   5   5        6.69        5.99      0.49 o
   5   5   5        0.68        0.11      0.41 o
   6   5   5      119.08      117.53      2.23 o
   7   5   5      502.04      470.16      7.58 o
   8   5   5     1172.98     1144.44     16.13 o
   9   5   5       85.20       85.65      2.10 o
  10   5   5        1.32        0.82      0.64 o
  11   5   5        2.41        1.16      0.66 o
 -11   6   5      127.51      119.03      3.57 o
 -10   6   5        0.42        1.45      0.82 o
  -9   6   5      117.67      110.36      2.26 o
  -8   6   5       53.46       61.05      1.82 o
  -7   6   5      213.34      199.05      3.57 o
  -6   6   5       90.27       86.34      1.70 o
  -5   6   5       38.04       36.72      1.11 o
  -4   6   5      161.25      166.48      1.95 o
  -3   6   5       18.59       14.16      0.58 o
  -2   6   5       56.54       55.80      0.79 o
  -1   6   5        2.92        1.89      0.33 o
   0   6   5       67.47       71.30      0.97 o
   1   6   5       56.04       61.36      0.89 o
   2   6   5      141.57      134.68      1.50 o
   3   6   5       37.94       34.17      0.74 o
   4   6   5      627.69      600.90      5.82 o
   5   6   5       17.97       19.72      0.94 o
   6   6   5      694.63      650.08      8.13 o
   7   6   5        5.00        7.57      0.99 o
   8   6   5      600.35      611.27      8.91 o
   9   6   5      123.92      129.82      3.25 o
  10   6   5        0.81        1.29      0.69 o
  11   6   5        0.01        0.76      0.81 o
 -11   7   5        0.34        0.72      0.85 o
 -10   7   5       36.61       36.36      1.43 o
  -9   7   5      167.84      155.14      2.74 o
  -8   7   5        2.92        4.30      0.86 o
  -7   7   5        8.22        8.81      0.93 o
  -6   7   5      247.58      235.40      3.88 o
  -5   7   5       26.04       31.96      1.14 o
  -4   7   5      295.24      288.94      4.90 o
  -3   7   5      219.50      202.04      3.37 o
  -2   7   5     1126.22     1272.14     11.74 o
  -1   7   5      948.74     1055.33     11.22 o
   0   7   5      489.54      522.37      4.99 o
   1   7   5      107.94       83.40      1.27 o
   2   7   5        0.60        2.28      0.47 o
   3   7   5      168.39      177.57      3.02 o
   4   7   5      126.84      110.32      2.00 o
   5   7   5     1856.57     1795.23     25.30 o
   6   7   5        2.27        1.26      0.80 o
   7   7   5       26.80       31.91      1.66 o
   8   7   5      856.72      890.73     13.44 o
   9   7   5      102.77      105.55      2.67 o
  10   7   5        9.23        5.60      1.49 o
  11   7   5        8.44        6.30      1.20 o
 -11   8   5        6.01        2.06      0.97 o
 -10   8   5       13.22       10.07      1.06 o
  -9   8   5      146.55      144.07      3.18 o
  -8   8   5       10.58       11.81      0.99 o
  -7   8   5      107.61      104.32      2.57 o
  -6   8   5       76.35       72.36      2.15 o
  -5   8   5       74.31       77.12      2.01 o
  -4   8   5       96.60       89.87      2.35 o
  -3   8   5     1451.20     1402.17     22.19 o
  -2   8   5       56.78       65.64      1.27 o
  -1   8   5        3.91        5.33      0.57 o
   0   8   5      758.20      796.05     12.47 o
   1   8   5        0.39        0.23      0.40 o
   2   8   5      386.39      356.30      6.10 o
   3   8   5       21.42       22.95      1.02 o
   4   8   5       21.90       22.98      1.27 o
   5   8   5        5.84        7.23      1.03 o
   6   8   5        8.73        7.42      0.99 o
   7   8   5      765.03      747.13     10.37 o
   8   8   5      204.08      225.94      3.80 o
   9   8   5       38.66       40.37      1.52 o
  10   8   5        1.44        1.13      0.65 o
 -10   9   5        0.02        0.37      0.75 o
  -9   9   5        0.26       -0.33      0.71 o
  -8   9   5        3.07        5.17      0.90 o
  -7   9   5      211.01      207.20      3.87 o
  -6   9   5       11.70       12.87      1.05 o
  -5   9   5      631.29      633.88     15.19 o
  -4   9   5       25.48       32.47      1.23 o
  -3   9   5       97.05       97.61      1.92 o
  -2   9   5        0.87        2.11      0.70 o
  -1   9   5       71.22       62.42      1.50 o
   0   9   5        1.26        2.20      0.56 o
   1   9   5       89.48       85.46      1.64 o
   2   9   5      182.87      179.63      3.47 o
   3   9   5        4.75        4.85      0.88 o
   4   9   5       20.90       17.15      1.26 o
   5   9   5       89.79       94.37      2.67 o
   6   9   5      303.74      295.15      5.86 o
   7   9   5       15.57       22.05      1.45 o
   8   9   5       34.66       37.16      1.58 o
   9   9   5        1.81        1.08      0.71 o
  10   9   5       13.23        5.94      1.92 o
 -10  10   5        1.70        0.24      0.73 o
  -9  10   5       18.32       16.21      1.24 o
  -8  10   5       40.41       50.41      2.04 o
  -7  10   5       74.22       82.17      2.32 o
  -6  10   5       27.44       16.75      1.73 o
  -5  10   5      503.05      477.90     14.56 o
  -4  10   5      197.80      198.01      5.33 o
  -3  10   5       31.23       37.89      1.73 o
  -2  10   5        2.13        1.95      1.01 o
  -1  10   5       51.29       54.30      1.71 o
   0  10   5      432.27      443.59      8.32 o
   1  10   5      182.36      166.02      2.99 o
   2  10   5       32.71       32.89      1.36 o
   3  10   5        7.37        4.24      0.83 o
   4  10   5       39.10       38.06      1.66 o
   5  10   5        3.10        9.02      2.73 o
   6  10   5       19.67       21.32      1.54 o
   7  10   5      154.25      162.41      3.36 o
   8  10   5      183.85      198.30      3.55 o
   9  10   5        1.72        0.44      0.63 o
  -9  11   5       19.54       22.71      3.15 o
  -8  11   5       34.16       33.77      1.67 o
  -7  11   5       54.92       65.50      2.49 o
  -6  11   5      256.27      241.70      5.39 o
  -5  11   5      361.00      387.09      9.30 o
  -4  11   5      404.20      410.07     13.96 o
  -3  11   5       28.84       25.16      1.63 o
  -2  11   5       19.60       20.95      1.45 o
  -1  11   5       25.22       30.04      1.69 o
   0  11   5      578.01      594.46     19.05 o
   1  11   5       71.30       66.87      1.74 o
   2  11   5       33.95       39.89      1.53 o
   3  11   5      146.88      135.54      2.97 o
   4  11   5       13.97       11.89      1.18 o
   5  11   5        5.29        5.54      1.10 o
   6  11   5        0.00        1.01      0.80 o
   7  11   5       17.17       14.63      1.27 o
   8  11   5        0.34       -0.76      0.76 o
   9  11   5        0.39        0.08      0.54 o
  -9  12   5       12.76        8.55      0.95 o
  -8  12   5        1.53        1.90      0.75 o
  -7  12   5       26.70       24.84      1.45 o
  -6  12   5      798.04      795.20     11.36 o
  -5  12   5        0.05        0.59      0.78 o
  -4  12   5       49.90       47.61      2.25 o
  -3  12   5       20.15       22.81      1.61 o
  -2  12   5      353.44      371.22     12.02 o
  -1  12   5       50.36       53.14      2.20 o
   0  12   5      430.45      405.17      9.23 o
   1  12   5      168.61      146.51      3.38 o
   2  12   5       69.69       66.14      1.99 o
   3  12   5       14.25       11.38      1.30 o
   4  12   5      380.13      343.53      9.35 o
   5  12   5        0.37        1.42      0.82 o
   6  12   5       67.10       57.18      2.27 o
   7  12   5        0.72        1.61      0.78 o
   8  12   5        7.51        7.32      0.80 o
  -8  13   5        1.30        1.57      0.83 o
  -7  13   5        4.13        3.96      0.88 o
  -6  13   5      210.41      215.03      3.92 o
  -5  13   5       10.54       13.10      1.36 o
  -4  13   5      458.22      480.42     13.98 o
  -3  13   5      244.23      244.99      9.67 o
  -2  13   5       27.96       27.91      1.55 o
  -1  13   5       21.51       18.72      1.81 o
   0  13   5       18.59       13.39      1.26 o
   1  13   5      157.64      122.25      3.29 o
   2  13   5      398.86      344.02      8.29 o
   3  13   5       95.82       84.07      2.48 o
   4  13   5       65.77       55.80      2.07 o
   5  13   5       12.73       16.34      1.43 o
   6  13   5       30.46       31.18      1.75 o
   7  13   5        3.83        2.89      0.91 o
   8  13   5       28.24       45.93      1.79 o
  -7  14   5        2.56        2.32      1.03 o
  -6  14   5       37.47       39.95      2.36 o
  -5  14   5       92.90      106.62      3.57 o
  -4  14   5        1.76        1.42      1.24 o
  -3  14   5      138.83      141.18      3.60 o
  -2  14   5        4.00        4.28      1.01 o
  -1  14   5       17.13       17.20      1.55 o
   0  14   5        3.02        4.09      1.27 o
   1  14   5      211.47      185.85      4.11 o
   2  14   5       10.17       12.00      1.35 o
   3  14   5       18.94       17.08      1.47 o
   4  14   5        0.16        1.09      0.81 o
   5  14   5       95.36       97.08      3.60 o
   6  14   5       20.93       20.62      1.94 o
   7  14   5      186.20      197.90      3.99 o
  -6  15   5      112.23      130.28      3.79 o
  -5  15   5        1.51        2.16      1.01 o
  -4  15   5       57.36       63.84      4.16 o
  -3  15   5        5.18        5.59      1.03 o
  -2  15   5        0.42        0.78      0.81 o
  -1  15   5       44.48       48.94      2.36 o
   0  15   5      119.76      126.70      3.26 o
   1  15   5      350.38      336.46      6.83 o
   2  15   5      103.11       95.76      3.89 o
   3  15   5        3.08        3.65      0.90 o
   4  15   5       10.97        5.06      1.03 o
   5  15   5        0.04        0.18      0.76 o
   6  15   5        4.78        1.87      0.79 o
  -5  16   5       23.97       26.01      1.72 o
  -4  16   5       11.50        7.63      1.25 o
  -3  16   5        0.91        1.37      0.68 o
  -2  16   5        0.50        1.10      0.82 o
  -1  16   5       17.30       16.37      3.16 o
   0  16   5       55.84       46.99      1.96 o
   1  16   5       46.91       46.05      2.33 o
   2  16   5       48.58       49.98      2.32 o
   3  16   5        6.01        5.14      0.95 o
   4  16   5        8.48       10.58      1.12 o
   5  16   5        1.95        1.96      0.80 o
  -3  17   5       65.03       77.36      5.52 o
  -2  17   5        0.53        1.78      1.30 o
  -1  17   5        0.47        0.25      0.71 o
   0  17   5       19.69       22.40      5.35 o
   1  17   5       45.35       40.51      1.77 o
   2  17   5       93.92      100.64      2.77 o
   3  17   5       15.79       24.03      3.52 o
 -12   0   6       17.07       16.87      1.93 o
 -10   0   6        7.01        5.20      1.34 o
  -8   0   6       51.37       44.91      3.91 o
  -6   0   6     2938.15     2934.46     55.99 o
  -4   0   6       63.63       62.08      1.09 o
  -2   0   6      993.66     1149.23     15.32 o
   0   0   6     1087.34     1064.71     10.06 o
   2   0   6     1689.23     1793.59     18.43 o
   4   0   6      373.79      424.26      5.06 o
   6   0   6       74.37       60.56      2.16 o
   8   0   6      425.95      387.30      8.18 o
  10   0   6       68.08       73.87      4.67 o
 -12   1   6        5.48        2.86      0.76 o
 -11   1   6       13.67        9.08      0.76 o
 -10   1   6        2.34        2.65      0.71 o
  -9   1   6        5.59        5.84      0.94 o
  -8   1   6       97.82       89.92      2.26 o
  -7   1   6        0.05        0.50      0.60 o
  -6   1   6        0.00        1.12      0.56 o
  -5   1   6      131.10      152.29      1.88 o
  -4   1   6      340.12      339.31      2.49 o
  -3   1   6      192.50      192.59      2.14 o
  -2   1   6      141.52      146.19      1.10 o
  -1   1   6     1474.55     1535.96     15.01 o
   0   1   6      145.79      137.95      1.35 o
   1   1   6        1.64        2.84      0.27 o
   2   1   6      235.18      228.73      1.58 o
   3   1   6      879.02      826.04      5.77 o
   4   1   6       16.17       16.27      0.57 o
   5   1   6        2.82        4.13      0.70 o
   6   1   6       23.11       25.66      1.11 o
   7   1   6       15.29       15.68      0.99 o
   8   1   6       84.27       72.89      2.07 o
   9   1   6       22.02       22.42      1.58 o
  10   1   6       16.74       13.73      1.79 o
  11   1   6        0.02       -0.16      0.74 o
 -11   2   6        1.43        2.14      0.58 o
 -10   2   6        0.11        0.52      0.55 o
  -9   2   6       14.52       22.13      1.24 o
  -8   2   6        0.02        0.17      0.70 o
  -7   2   6     1360.14     1359.58     22.55 o
  -6   2   6        2.23        2.89      0.70 o
  -5   2   6      329.79      333.04      3.01 o
  -4   2   6        0.03        0.54      0.30 o
  -3   2   6       45.63       52.23      0.72 o
  -2   2   6     1174.00     1218.34     11.21 o
  -1   2   6      356.76      360.27      3.76 o
   0   2   6        2.55        1.86      0.31 o
   1   2   6       47.33       45.81      0.61 o
   2   2   6        0.34        0.84      0.27 o
   3   2   6        2.79        4.81      0.33 o
   4   2   6      682.60      659.25      5.12 o
   5   2   6      203.34      192.72      2.35 o
   6   2   6       67.59       72.90      1.48 o
   7   2   6        5.10        6.54      0.86 o
   8   2   6       26.69       25.20      1.30 o
   9   2   6        9.33        7.65      1.12 o
  10   2   6        2.42        2.54      1.08 o
  11   2   6      136.57      141.28      3.42 o
 -11   3   6        0.76        0.60      0.48 o
 -10   3   6        0.47        0.38      0.58 o
  -9   3   6      334.54      320.10      4.42 o
  -8   3   6      214.12      195.15      3.21 o
  -7   3   6      310.62      302.13      3.99 o
  -6   3   6      874.54      889.15     10.00 o
  -5   3   6      739.76      732.87      9.31 o
  -4   3   6        0.57        0.39      0.36 o
  -3   3   6      872.33      955.45      9.24 o
  -2   3   6        3.30        7.07      0.36 o
  -1   3   6      233.26      237.47      1.72 o
   0   3   6      262.46      255.91      1.79 o
   1   3   6      403.68      392.94      2.58 o
   2   3   6       35.93       36.70      0.66 o
   3   3   6      378.64      376.22      2.78 o
   4   3   6      658.09      653.59      5.07 o
   5   3   6       36.46       35.93      1.38 o
   6   3   6       14.07       19.62      1.22 o
   7   3   6      143.96      131.48      2.73 o
   8   3   6        4.50        8.16      1.57 o
   9   3   6       95.24       99.43      2.20 o
  10   3   6      255.34      254.23      6.01 o
  11   3   6      116.39      130.04      3.21 o
 -11   4   6       22.58       30.14      1.33 o
 -10   4   6        0.22       -0.11      0.55 o
  -9   4   6       78.68       78.00      1.95 o
  -8   4   6      146.25      139.41      2.65 o
  -7   4   6       11.81       17.48      1.04 o
  -6   4   6       40.07       42.13      1.38 o
  -5   4   6      143.55      151.28      2.08 o
  -4   4   6      194.21      209.62      2.14 o
  -3   4   6       68.75       75.58      0.87 o
  -2   4   6      164.63      187.45      1.84 o
  -1   4   6       50.08       56.80      0.75 o
   0   4   6        6.26        9.98      0.41 o
   1   4   6      111.33       93.09      0.92 o
   2   4   6       78.86       65.05      0.82 o
   3   4   6      135.14      163.87      1.85 o
   4   4   6        0.04        0.77      0.44 o
   5   4   6      554.45      542.49      6.54 o
   6   4   6      699.26      665.21      9.22 o
   7   4   6        4.51        4.63      0.91 o
   8   4   6       32.32       33.00      1.49 o
   9   4   6       39.69       43.59      1.62 o
  10   4   6       40.71       44.05      1.45 o
  11   4   6       34.37       39.39      1.79 o
 -11   5   6      181.70      180.12      2.52 o
 -10   5   6       20.68       18.34      1.22 o
  -9   5   6      113.82      110.25      2.35 o
  -8   5   6      202.08      197.69      3.95 o
  -7   5   6      296.80      283.79      5.18 o
  -6   5   6      454.08      445.32      7.23 o
  -5   5   6       61.71       59.68      1.28 o
  -4   5   6      126.88      133.70      1.69 o
  -3   5   6      752.46      812.12      6.44 o
  -2   5   6      463.10      497.26      4.26 o
  -1   5   6       55.17       43.82      0.70 o
   0   5   6      180.82      211.51      2.27 o
   1   5   6      227.31      218.87      1.85 o
   2   5   6       20.98       24.83      0.66 o
   3   5   6     1378.93     1355.13     13.10 o
   4   5   6        3.45        5.21      0.67 o
   5   5   6      148.52      138.82      2.41 o
   6   5   6       21.98       24.40      1.46 o
   7   5   6      137.89      130.51      3.09 o
   8   5   6      129.89      115.89      2.70 o
   9   5   6        8.30       12.96      3.21 o
  10   5   6      230.65      244.68      6.59 o
  11   5   6       85.18       97.18      3.52 o
 -11   6   6        0.26        1.10      0.62 o
 -10   6   6        2.55        2.58      0.75 o
  -9   6   6      154.19      147.97      2.56 o
  -8   6   6      173.97      168.82      2.87 o
  -7   6   6       14.52       14.78      1.06 o
  -6   6   6      351.74      352.56      4.35 o
  -5   6   6       60.77       68.61      1.58 o
  -4   6   6      340.14      359.33      4.18 o
  -3   6   6      284.23      270.53      3.49 o
  -2   6   6      322.98      365.08      3.36 o
  -1   6   6        2.12        3.60      0.42 o
   0   6   6      303.53      295.26      3.24 o
   1   6   6       12.82       14.82      0.66 o
   2   6   6        3.74        2.30      0.55 o
   3   6   6       76.69       90.20      1.67 o
   4   6   6     1935.37     1835.70     22.56 o
   5   6   6      381.80      366.56      4.82 o
   6   6   6     4687.67     4687.68     82.74 o
   7   6   6        0.04        1.85      0.95 o
   8   6   6       15.07       16.42      1.43 o
   9   6   6        6.81        8.20      0.98 o
  10   6   6       56.52       52.58      3.09 o
 -11   7   6       19.43       28.71      1.23 o
 -10   7   6       45.79       42.71      1.29 o
  -9   7   6       16.81       14.35      0.97 o
  -8   7   6        0.82        2.29      0.72 o
  -7   7   6        0.11        0.37      0.54 o
  -6   7   6       68.20       63.36      1.63 o
  -5   7   6       21.81       22.96      1.17 o
  -4   7   6       56.64       55.53      1.41 o
  -3   7   6      869.76      894.19     10.09 o
  -2   7   6       98.12       89.36      1.75 o
  -1   7   6       17.82       17.77      0.73 o
   0   7   6       75.21       78.98      1.46 o
   1   7   6       27.85       34.97      1.12 o
   2   7   6       21.67       22.50      1.16 o
   3   7   6       16.84       24.32      1.00 o
   4   7   6      109.29      104.80      2.13 o
   5   7   6        0.75        2.41      0.83 o
   6   7   6     1360.86     1327.96     18.57 o
   7   7   6        0.26        2.47      0.98 o
   8   7   6       87.37       84.37      2.56 o
   9   7   6       37.91       46.06      1.75 o
  10   7   6       10.65        6.58      1.54 o
 -10   8   6        0.07        0.57      0.58 o
  -9   8   6       14.86       13.76      1.06 o
  -8   8   6       18.61       16.56      1.08 o
  -7   8   6       16.52       15.24      1.00 o
  -6   8   6        8.92        8.35      0.89 o
  -5   8   6       40.33       38.68      1.34 o
  -4   8   6       22.50       22.41      1.19 o
  -3   8   6      342.47      334.80      6.66 o
  -2   8   6      191.57      189.80      3.07 o
  -1   8   6      173.45      185.22      2.98 o
   0   8   6      170.38      184.39      3.31 o
   1   8   6       78.04       77.69      2.69 o
   2   8   6       68.78       64.18      1.55 o
   3   8   6      698.26      665.53      7.91 o
   4   8   6        8.26        7.74      0.94 o
   5   8   6      739.14      735.75     10.13 o
   6   8   6      172.98      177.09      3.27 o
   7   8   6       50.61       53.23      1.74 o
   8   8   6        1.26        2.12      0.87 o
   9   8   6       80.82       76.70      2.04 o
  10   8   6       75.25       78.30      3.04 o
 -10   9   6      181.76      187.41      4.02 o
  -9   9   6        0.27        0.31      0.57 o
  -8   9   6       56.01       59.07      1.74 o
  -7   9   6       51.30       53.48      1.67 o
  -6   9   6       27.72       28.54      1.26 o
  -5   9   6        0.36        0.09      0.59 o
  -4   9   6      180.65      176.77      3.76 o
  -3   9   6      582.76      575.26     14.19 o
  -2   9   6       19.08       20.22      1.26 o
  -1   9   6       11.96       13.60      1.29 o
   0   9   6      187.76      186.11      3.87 o
   1   9   6       42.63       40.70      1.29 o
   2   9   6      490.07      445.48      7.56 o
   3   9   6       20.23       22.59      1.18 o
   4   9   6       99.53       95.55      2.24 o
   5   9   6       27.06       30.55      1.62 o
   6   9   6        6.58        9.36      1.16 o
   7   9   6       12.67       12.96      1.33 o
   8   9   6       37.06       32.17      2.00 o
   9   9   6       11.11       13.06      1.98 o
  -9  10   6       27.19       27.78      1.91 o
  -8  10   6        1.80        1.40      0.71 o
  -7  10   6        3.68        5.63      0.84 o
  -6  10   6      227.22      237.22      4.21 o
  -5  10   6      204.43      212.39      6.90 o
  -4  10   6       27.32       28.97      1.54 o
  -3  10   6     1012.00      956.10     26.93 o
  -2  10   6       86.13       88.66      3.41 o
  -1  10   6        5.16        5.59      0.96 o
   0  10   6      613.55      604.90     13.15 o
   1  10   6      258.77      261.10      5.15 o
   2  10   6        1.96        3.32      0.90 o
   3  10   6      125.67      136.20      2.81 o
   4  10   6      110.79      113.70      2.68 o
   5  10   6       11.31       13.85      1.44 o
   6  10   6        2.93        4.11      1.04 o
   7  10   6      149.67      153.67      3.28 o
   8  10   6        3.03        1.60      0.73 o
   9  10   6       14.10        8.24      1.42 o
  -9  11   6        4.60        2.94      0.76 o
  -8  11   6        5.23        2.58      0.85 o
  -7  11   6      140.04      149.28      2.89 o
  -6  11   6       28.83       29.73      1.51 o
  -5  11   6      522.92      542.33     18.43 o
  -4  11   6       73.57       71.24      2.34 o
  -3  11   6      304.51      294.87      7.43 o
  -2  11   6        9.50        9.74      1.33 o
  -1  11   6      160.86      177.10      3.75 o
   0  11   6        4.89        4.63      0.93 o
   1  11   6      167.24      162.12      3.09 o
   2  11   6      248.65      227.60      4.42 o
   3  11   6      210.03      190.45      4.15 o
   4  11   6        0.68        0.76      0.79 o
   5  11   6       27.31       28.95      1.47 o
   6  11   6       23.63       25.06      1.40 o
   7  11   6       43.08       48.47      1.68 o
   8  11   6        0.85        1.43      0.72 o
  -8  12   6       77.38       82.34      2.14 o
  -7  12   6      111.07      122.52      2.69 o
  -6  12   6       28.98       36.22      1.60 o
  -5  12   6       18.55       18.67      1.64 o
  -4  12   6      170.78      168.22      6.33 o
  -3  12   6      405.73      406.75     11.50 o
  -2  12   6        6.81        5.95      1.21 o
  -1  12   6       22.38       32.36      2.01 o
   0  12   6       16.57       13.91      1.32 o
   1  12   6        8.52        4.71      1.21 o
   2  12   6       86.91       72.37      3.24 o
   3  12   6       29.87       26.65      1.44 o
   4  12   6       74.99       73.18      2.14 o
   5  12   6        3.80        3.13      0.93 o
   6  12   6       74.29       86.81      2.26 o
   7  12   6       46.94       51.75      1.79 o
   8  12   6       19.51       28.14      2.04 o
  -7  13   6        1.84        2.42      0.99 o
  -6  13   6       14.04       18.76      1.32 o
  -5  13   6       40.91       44.80      2.55 o
  -4  13   6      159.10      159.48      5.63 o
  -3  13   6       49.17       45.43      2.30 o
  -2  13   6      223.01      229.20      7.10 o
  -1  13   6       87.75      101.52      2.81 o
   0  13   6      177.40      171.30      3.56 o
   1  13   6       31.56       25.83      1.86 o
   2  13   6        0.03       -0.35      0.73 o
   3  13   6        1.90        3.66      1.22 o
   4  13   6        1.09        1.80      0.93 o
   5  13   6       14.13       18.61      1.95 o
   6  13   6        4.32        3.67      0.75 o
   7  13   6       30.94       46.89      1.71 o
  -7  14   6       12.88       11.88      1.45 o
  -6  14   6       51.05       54.97      2.59 o
  -5  14   6      135.00      137.16      3.27 o
  -4  14   6       57.72       65.42      2.42 o
  -3  14   6        6.34        8.62      1.19 o
  -2  14   6       83.29       91.89      2.74 o
  -1  14   6      185.50      197.75      5.66 o
   0  14   6        7.26        6.47      1.24 o
   1  14   6       33.14       33.77      1.92 o
   2  14   6       43.32       40.97      2.43 o
   3  14   6       10.86        8.50      1.08 o
   4  14   6        3.66        4.52      0.95 o
   5  14   6        3.71        1.57      0.77 o
   6  14   6        6.37        3.33      0.80 o
  -5  15   6       11.73        9.79      1.16 o
  -4  15   6        0.00        0.32      0.66 o
  -3  15   6        3.10        2.92      0.88 o
  -2  15   6        2.52        1.67      0.76 o
  -1  15   6       10.62       10.85      1.26 o
   0  15   6        7.54        6.28      1.08 o
   1  15   6        5.03        2.84      1.09 o
   2  15   6        8.69        5.18      1.41 o
   3  15   6       27.90       26.79      3.76 o
   4  15   6       18.16       10.97      1.29 o
   5  15   6       19.82       23.74      1.18 o
  -4  16   6       37.02       36.96      3.24 o
  -3  16   6        1.88        2.26      0.79 o
  -2  16   6        5.15        4.63      1.02 o
  -1  16   6        0.05       -0.14      0.61 o
   0  16   6        3.63        1.98      0.86 o
   1  16   6       32.91       30.92      1.61 o
   2  16   6       89.95      125.36      2.83 o
   3  16   6       13.03        7.98      1.27 o
  -1  17   6        2.28        1.05      0.97 o
   0  17   6        7.62        4.53      1.18 o
   1  17   6       35.71       43.04      2.67 o
 -11   0   7       11.56        8.03      2.21 o
  -9   0   7        1.77        3.07      1.38 o
  -7   0   7       20.17       24.76      2.11 o
  -5   0   7       56.44       55.84      1.97 o
  -3   0   7     1094.19     1038.89     19.28 o
  -1   0   7     1665.65     1806.35     20.68 o
   1   0   7      258.63      258.44      2.61 o
   3   0   7        2.79        1.79      0.74 o
   5   0   7       44.31       45.41      2.04 o
   7   0   7      167.60      151.75      3.98 o
   9   0   7        3.05        4.53      1.31 o
 -11   1   7       36.50       40.48      1.33 o
 -10   1   7       17.03       13.19      1.03 o
  -9   1   7        7.72        6.97      0.95 o
  -8   1   7       22.73       20.64      1.26 o
  -7   1   7       18.33       18.89      1.48 o
  -6   1   7      506.05      527.45      7.46 o
  -5   1   7       24.11       29.93      1.27 o
  -4   1   7      120.48      104.24      1.49 o
  -3   1   7      460.15      472.29      4.72 o
  -2   1   7      312.00      344.21      2.87 o
  -1   1   7       27.77       33.67      0.62 o
   0   1   7     1248.73     1258.54      8.57 o
   1   1   7     1173.92     1174.31      8.64 o
   2   1   7       31.86       35.08      0.80 o
   3   1   7        5.18        7.34      0.53 o
   4   1   7       47.42       46.01      1.25 o
   5   1   7      127.89      115.08      2.08 o
   6   1   7      295.42      309.03      4.17 o
   7   1   7      249.57      219.64      3.16 o
   8   1   7      128.11      115.97      2.28 o
   9   1   7      121.08      120.86      3.34 o
  10   1   7       10.20        7.29      1.05 o
 -11   2   7        1.94        1.24      0.56 o
 -10   2   7        8.91        6.53      0.83 o
  -9   2   7      149.47      134.27      2.74 o
  -8   2   7       37.10       38.85      1.53 o
  -7   2   7      886.83      872.36     11.38 o
  -6   2   7      627.62      631.43      9.96 o
  -5   2   7      282.86      284.42      3.40 o
  -4   2   7       70.64       73.92      1.10 o
  -3   2   7       31.01       35.12      0.76 o
  -2   2   7      197.17      180.41      1.77 o
  -1   2   7       80.59       90.39      0.94 o
   0   2   7     2168.03     2273.45     18.54 o
   1   2   7       75.64       71.88      0.93 o
   2   2   7        2.02        2.85      0.46 o
   3   2   7       71.03       71.23      1.28 o
   4   2   7      235.65      236.70      3.75 o
   5   2   7      461.83      450.34      5.43 o
   6   2   7       29.57       29.64      1.21 o
   7   2   7       27.75       22.60      1.90 o
   8   2   7        0.05       -0.07      0.69 o
   9   2   7       54.36       45.82      1.56 o
  10   2   7       96.04       94.33      2.73 o
 -11   3   7        8.58        6.49      0.66 o
 -10   3   7       41.83       37.88      1.35 o
  -9   3   7        8.29        8.76      0.97 o
  -8   3   7      197.95      197.05      3.38 o
  -7   3   7     1295.94     1214.52     15.80 o
  -6   3   7       22.73       26.44      1.12 o
  -5   3   7      526.19      514.75      5.88 o
  -4   3   7       11.83       19.32      0.90 o
  -3   3   7       30.13       37.04      0.78 o
  -2   3   7      476.52      501.73      5.21 o
  -1   3   7        8.07        4.63      0.35 o
   0   3   7      780.60      764.48      5.13 o
   1   3   7        6.25        8.12      0.45 o
   2   3   7       11.35       13.33      0.54 o
   3   3   7        8.87        6.53      0.58 o
   4   3   7      285.31      292.82      4.31 o
   5   3   7        0.90        1.05      0.76 o
   6   3   7       96.21       94.83      3.03 o
   7   3   7      154.02      144.67      3.02 o
   8   3   7       12.66       14.98      1.19 o
   9   3   7       61.82       64.07      1.79 o
  10   3   7      134.21      138.65      2.94 o
 -11   4   7       37.12       35.66      1.18 o
 -10   4   7       22.36       24.21      1.31 o
  -9   4   7      282.22      254.19      3.83 o
  -8   4   7        7.32        5.70      0.84 o
  -7   4   7       90.35       67.02      1.61 o
  -6   4   7      230.65      236.58      3.28 o
  -5   4   7      169.30      175.10      2.50 o
  -4   4   7      123.08      129.76      1.86 o
  -3   4   7      101.54      111.96      1.38 o
  -2   4   7       86.37       81.06      1.03 o
  -1   4   7      490.17      480.00      5.32 o
   0   4   7       54.74       52.07      0.81 o
   1   4   7       30.08       23.50      0.69 o
   2   4   7      197.82      191.04      2.24 o
   3   4   7        1.53        2.70      0.59 o
   4   4   7       24.88       31.09      1.15 o
   5   4   7      115.34      114.99      2.20 o
   6   4   7      348.30      319.21      6.13 o
   7   4   7        0.16        1.89      0.98 o
   8   4   7       74.06       71.72      2.37 o
   9   4   7       42.61       46.37      1.70 o
  10   4   7      131.94      133.82      6.47 o
 -11   5   7       17.39       16.06      2.09 o
 -10   5   7        8.04        4.77      0.65 o
  -9   5   7       23.66       18.02      1.06 o
  -8   5   7        1.29        0.40      0.65 o
  -7   5   7      231.25      205.36      3.12 o
  -6   5   7      760.21      747.44     11.03 o
  -5   5   7      104.21       95.90      1.93 o
  -4   5   7       65.99       73.54      1.54 o
  -3   5   7      113.80      117.05      1.90 o
  -2   5   7       29.71       29.56      0.95 o
  -1   5   7      518.12      467.67      7.82 o
   0   5   7      307.13      283.64      5.10 o
   1   5   7      113.76      115.29      1.55 o
   2   5   7       70.94       63.13      1.32 o
   3   5   7      464.67      439.44      4.91 o
   4   5   7       63.76       71.85      1.98 o
   5   5   7      601.23      576.80      7.66 o
   6   5   7       75.92       75.05      2.20 o
   7   5   7       20.86       19.61      1.42 o
   8   5   7       25.30       21.67      1.46 o
   9   5   7       79.02       68.81      2.61 o
  10   5   7       39.49       35.34      4.62 o
 -10   6   7      110.04      123.18      2.02 o
  -9   6   7       78.14       67.42      1.75 o
  -8   6   7      300.29      281.53      5.82 o
  -7   6   7       39.55       32.84      1.40 o
  -6   6   7      467.88      486.53      6.42 o
  -5   6   7      325.34      314.67      4.12 o
  -4   6   7       27.95       27.67      1.14 o
  -3   6   7      345.39      358.58      4.34 o
  -2   6   7       88.19       89.09      1.93 o
  -1   6   7      100.85       90.64      2.18 o
   0   6   7      380.59      396.15      9.60 o
   1   6   7      143.35      151.06      2.30 o
   2   6   7       52.64       46.62      1.33 o
   3   6   7       87.54       83.54      1.86 o
   4   6   7        5.44        7.38      0.89 o
   5   6   7       52.82       53.49      1.87 o
   6   6   7     1460.95     1434.45     22.36 o
   7   6   7       66.84       62.08      2.24 o
   8   6   7        6.61        8.97      1.23 o
   9   6   7      336.57      379.04      5.92 o
  10   6   7       55.47       63.47      3.47 o
 -10   7   7        3.57        1.30      0.65 o
  -9   7   7        6.10        4.33      0.63 o
  -8   7   7       68.84       59.38      1.62 o
  -7   7   7       21.24       19.78      1.10 o
  -6   7   7       65.64       63.02      1.70 o
  -5   7   7       11.95       16.85      1.50 o
  -4   7   7      248.54      243.00      3.72 o
  -3   7   7     1420.97     1422.31     18.07 o
  -2   7   7       54.51       65.23      2.03 o
  -1   7   7       38.65       36.15      1.38 o
   0   7   7       19.06       20.62      1.03 o
   1   7   7       31.71       32.51      1.15 o
   2   7   7      141.34      133.55      2.23 o
   3   7   7     2361.03     2263.24     30.25 o
   4   7   7      651.07      595.44      8.84 o
   5   7   7      168.54      180.82      3.85 o
   6   7   7      132.21      123.22      2.98 o
   7   7   7        5.04        4.51      1.07 o
   8   7   7      233.90      226.00      4.49 o
   9   7   7      333.52      358.20      5.72 o
 -10   8   7       68.55       86.75      3.32 o
  -9   8   7       54.25       56.33      1.93 o
  -8   8   7       17.30       16.16      1.06 o
  -7   8   7       53.53       51.04      1.42 o
  -6   8   7       48.56       48.22      1.44 o
  -5   8   7        3.58        3.82      0.87 o
  -4   8   7      183.51      178.10      2.95 o
  -3   8   7      536.75      526.24      7.18 o
  -2   8   7       13.98       12.18      1.19 o
  -1   8   7       91.82       94.25      2.21 o
   0   8   7        4.81        4.86      0.72 o
   1   8   7       20.98       25.42      1.13 o
   2   8   7       71.97       69.86      1.76 o
   3   8   7        1.87        1.95      0.75 o
   4   8   7      205.29      204.50      3.51 o
   5   8   7      357.99      358.86      5.55 o
   6   8   7      123.84      122.54      3.09 o
   7   8   7       39.70       35.07      1.63 o
   8   8   7       27.52       25.87      1.69 o
   9   8   7        1.23        0.54      0.61 o
  -9   9   7       70.18       71.47      1.87 o
  -8   9   7       48.31       50.72      1.64 o
  -7   9   7        2.78        2.35      0.66 o
  -6   9   7       46.95       43.60      1.39 o
  -5   9   7      260.96      250.40      4.86 o
  -4   9   7        0.20        1.57      0.76 o
  -3   9   7      692.63      689.77     14.63 o
  -2   9   7        0.01        0.80      0.73 o
  -1   9   7       48.87       47.91      1.77 o
   0   9   7       19.48       16.98      1.05 o
   1   9   7       14.06       12.86      0.92 o
   2   9   7       19.71       23.10      1.09 o
   3   9   7        2.76        5.21      0.89 o
   4   9   7       48.11       46.30      1.57 o
   5   9   7        0.41        1.59      0.81 o
   6   9   7      397.81      376.86      5.54 o
   7   9   7      263.01      273.74      3.96 o
   8   9   7      268.45      260.10      5.50 o
   9   9   7      124.71      169.84      3.71 o
  -9  10   7       10.50        5.98      1.12 o
  -8  10   7      144.29      150.58      3.88 o
  -7  10   7        2.68        3.64      0.71 o
  -6  10   7       12.52       14.01      0.95 o
  -5  10   7        0.02        0.95      0.75 o
  -4  10   7        3.50        4.14      0.88 o
  -3  10   7      138.76      118.03      2.57 o
  -2  10   7       52.17       55.99      1.85 o
  -1  10   7        0.37        0.62      0.74 o
   0  10   7       36.76       36.21      2.09 o
   1  10   7      103.74      103.00      2.29 o
   2  10   7       16.07       17.92      1.26 o
   3  10   7      100.23       92.34      2.29 o
   4  10   7      102.49      108.17      2.59 o
   5  10   7        2.30        4.10      0.96 o
   6  10   7       33.16       34.88      1.63 o
   7  10   7       20.76       22.99      1.96 o
   8  10   7      220.86      230.77      3.60 o
  -8  11   7       23.84       18.90      1.34 o
  -7  11   7        9.88       11.06      1.64 o
  -6  11   7        0.21        0.24      0.65 o
  -5  11   7       60.33       54.20      2.11 o
  -4  11   7       30.60       35.88      1.91 o
  -3  11   7       65.34       67.50      2.33 o
  -2  11   7        3.97        4.52      1.11 o
  -1  11   7       17.80       14.89      1.25 o
   0  11   7       40.20       44.26      1.79 o
   1  11   7       30.09       28.31      1.26 o
   2  11   7       75.32       70.25      1.90 o
   3  11   7      207.59      190.64      3.37 o
   4  11   7       33.58       31.56      2.07 o
   5  11   7        6.27        5.24      0.94 o
   6  11   7        2.42        1.47      0.78 o
   7  11   7       20.99       25.77      1.81 o
   8  11   7       60.51       69.14      1.78 o
  -7  12   7        6.91        3.30      0.73 o
  -6  12   7       36.67       33.75      1.72 o
  -5  12   7        0.02       -0.30      0.80 o
  -4  12   7       85.78       86.83      2.79 o
  -3  12   7        2.28        3.11      1.07 o
  -2  12   7      141.74      136.91      4.00 o
  -1  12   7        0.12       -0.37      0.87 o
   0  12   7      199.54      192.85      3.99 o
   1  12   7        0.94        2.54      1.08 o
   2  12   7       50.22       52.52      1.61 o
   3  12   7       98.23       88.44      2.39 o
   4  12   7        1.54        1.20      0.74 o
   5  12   7        0.37        1.29      0.71 o
   6  12   7       13.36       16.06      2.81 o
   7  12   7        1.36        1.41      0.68 o
  -7  13   7       25.55       29.19      2.11 o
  -6  13   7       55.63       56.75      1.86 o
  -5  13   7        5.53        4.54      1.01 o
  -4  13   7      178.20      173.52      6.26 o
  -3  13   7        0.38        1.33      0.88 o
  -2  13   7       34.01       42.22      1.76 o
  -1  13   7       92.61       94.41      2.64 o
   0  13   7       34.11       33.86      1.92 o
   1  13   7      186.29      178.62      4.03 o
   2  13   7      296.96      258.21      5.71 o
   3  13   7        9.03        5.75      0.98 o
   4  13   7       18.89       19.71      1.27 o
   5  13   7        2.97        0.62      0.58 o
   6  13   7       39.07       55.88      1.98 o
  -6  14   7        1.70        0.73      0.76 o
  -5  14   7        4.17        4.59      0.93 o
  -4  14   7       21.89       20.77      1.86 o
  -3  14   7        9.54       11.15      1.17 o
  -2  14   7       87.42       94.07      2.80 o
  -1  14   7       44.05       46.17      1.71 o
   0  14   7       11.00       10.95      1.28 o
   1  14   7      106.45      120.79      3.01 o
   2  14   7        5.87        7.19      1.31 o
   3  14   7        5.88        2.37      0.77 o
   4  14   7        8.87        4.71      0.83 o
   5  14   7        0.00        1.00      0.66 o
  -4  15   7       54.86       53.50      1.79 o
  -3  15   7       18.47        8.76      1.76 o
  -2  15   7       15.47       11.24      1.07 o
  -1  15   7       55.77       59.84      2.14 o
   0  15   7        9.23        3.86      1.22 o
   1  15   7       98.38      102.91      2.87 o
   2  15   7        2.27        1.70      0.90 o
   3  15   7        3.15        2.31      0.98 o
   4  15   7        4.38        2.03      1.61 o
  -2  16   7        1.76        2.67      0.80 o
  -1  16   7        4.26        1.14      0.88 o
   0  16   7        0.54        0.67      0.76 o
   1  16   7        1.03        0.99      0.75 o
   2  16   7       10.84        3.71      1.15 o
 -10   0   8       27.85       31.40      1.76 o
  -8   0   8      222.01      199.79      5.37 o
  -6   0   8       49.57       65.20      3.07 o
  -4   0   8       39.94       45.06      2.00 o
  -2   0   8      509.48      522.36     12.07 o
   0   0   8      172.95      196.43      3.64 o
   2   0   8      112.56      101.42      3.02 o
   4   0   8       38.22       47.20      2.03 o
   6   0   8     1440.32     1358.65     23.44 o
   8   0   8        4.63        2.71      1.03 o
  10   0   8        6.50        3.06      1.92 o
 -10   1   8       11.61        9.15      1.06 o
  -9   1   8      155.75      153.18      3.06 o
  -8   1   8        5.33        5.23      1.08 o
  -7   1   8       31.96       31.00      1.88 o
  -6   1   8      157.02      156.87      3.32 o
  -5   1   8       18.51       20.46      1.21 o
  -4   1   8      328.44      307.53      5.94 o
  -3   1   8      327.86      307.70      5.28 o
  -2   1   8        6.14        6.38      0.64 o
  -1   1   8      742.35      741.17     12.12 o
   0   1   8      155.54      143.41      2.23 o
   1   1   8       22.46       20.33      1.00 o
   2   1   8      491.87      483.93      5.54 o
   3   1   8        0.38        0.52      0.66 o
   4   1   8       20.72       19.62      1.27 o
   5   1   8       66.37       64.10      1.74 o
   6   1   8       73.93       71.89      1.93 o
   7   1   8       73.91       72.37      1.70 o
   8   1   8      137.31      125.14      2.56 o
   9   1   8       21.52       19.70      1.54 o
  10   1   8        5.85        5.52      1.11 o
 -10   2   8        4.29        2.70      0.74 o
  -9   2   8       28.99       30.07      1.37 o
  -8   2   8        2.17        3.11      1.00 o
  -7   2   8        4.67        2.02      0.99 o
  -6   2   8        6.22        6.25      0.95 o
  -5   2   8        0.02        1.09      0.73 o
  -4   2   8      232.96      211.00      3.97 o
  -3   2   8       27.39       32.88      1.09 o
  -2   2   8       27.20       23.87      0.86 o
  -1   2   8      171.61      171.85      2.09 o
   0   2   8      217.87      232.12      2.69 o
   1   2   8      394.72      367.01      4.04 o
   2   2   8        0.01        0.49      0.54 o
   3   2   8      284.07      260.41      3.65 o
   4   2   8        4.14        2.40      0.77 o
   5   2   8       33.45       38.05      1.74 o
   6   2   8       72.81       80.13      2.06 o
   7   2   8       79.97       76.86      2.11 o
   8   2   8       30.58       30.84      1.52 o
   9   2   8       88.84       74.07      2.51 o
  10   2   8        7.29        7.23      0.99 o
 -10   3   8       78.11       66.04      2.11 o
  -9   3   8       31.39       30.56      1.24 o
  -8   3   8      136.63      130.97      2.69 o
  -7   3   8      431.14      402.75      5.90 o
  -6   3   8       91.42       91.41      2.18 o
  -5   3   8       27.03       35.72      1.54 o
  -4   3   8       96.29       97.54      1.78 o
  -3   3   8      221.80      240.62      3.04 o
  -2   3   8      273.47      270.26      3.89 o
  -1   3   8       26.25       30.33      1.20 o
   0   3   8       56.47       55.77      1.55 o
   1   3   8      155.53      152.67      2.18 o
   2   3   8       23.65       24.32      1.05 o
   3   3   8      117.56      120.67      2.38 o
   4   3   8      106.58      103.38      2.53 o
   5   3   8      289.31      283.47      4.84 o
   6   3   8        7.99        7.32      0.98 o
   7   3   8       49.48       58.30      1.96 o
   8   3   8       87.80       90.02      2.48 o
   9   3   8      172.77      177.16      3.60 o
  10   3   8        1.38       -0.35      0.76 o
 -10   4   8       30.01       30.02      1.19 o
  -9   4   8      160.01      139.82      2.49 o
  -8   4   8        1.65        2.02      0.75 o
  -7   4   8       24.46       22.44      1.08 o
  -6   4   8       87.83       83.44      1.74 o
  -5   4   8      461.77      458.31      5.30 o
  -4   4   8      168.64      172.84      2.53 o
  -3   4   8        1.37        2.79      0.67 o
  -2   4   8       96.56       94.41      1.72 o
  -1   4   8      225.65      217.20      2.81 o
   0   4   8       10.98       12.17      0.87 o
   1   4   8       17.90       17.20      1.02 o
   2   4   8      106.20      101.07      1.92 o
   3   4   8       35.86       32.59      1.30 o
   4   4   8        0.52        0.55      0.65 o
   5   4   8       63.56       61.85      1.92 o
   6   4   8        0.10        0.74      0.89 o
   7   4   8        1.11        1.48      0.97 o
   8   4   8       32.31       31.90      1.54 o
   9   4   8       86.31       97.73      2.21 o
 -10   5   8        4.53        2.93      0.63 o
  -9   5   8       28.65       27.88      1.17 o
  -8   5   8        2.98        1.77      0.62 o
  -7   5   8       33.82       36.81      1.29 o
  -6   5   8        4.77        5.93      0.79 o
  -5   5   8     1164.89     1199.11     17.36 o
  -4   5   8       48.97       53.21      1.39 o
  -3   5   8       11.82        9.74      0.89 o
  -2   5   8       95.91       96.26      2.02 o
  -1   5   8      182.40      173.21      2.74 o
   0   5   8       70.54       76.62      2.53 o
   1   5   8      588.13      553.64      7.17 o
   2   5   8      172.80      155.74      2.76 o
   3   5   8        2.23        2.46      0.74 o
   4   5   8      354.09      349.40      5.03 o
   5   5   8       15.57       12.10      1.09 o
   6   5   8       35.95       34.22      1.78 o
   7   5   8       63.16       67.92      2.33 o
   8   5   8        5.99        5.35      0.94 o
   9   5   8        0.69        1.65      0.62 o
 -10   6   8       13.88        6.40      0.79 o
  -9   6   8        1.02        0.91      0.51 o
  -8   6   8        0.78        1.03      0.64 o
  -7   6   8        0.00        0.90      0.62 o
  -6   6   8       26.62       26.90      1.24 o
  -5   6   8      485.34      476.32      6.08 o
  -4   6   8       51.37       53.56      1.49 o
  -3   6   8        0.42        3.74      1.14 o
  -2   6   8      133.73      142.25      2.72 o
  -1   6   8      991.31      953.06     13.56 o
   0   6   8       55.14       48.49      1.43 o
   1   6   8       11.91       12.85      1.07 o
   2   6   8      729.17      695.65      8.45 o
   3   6   8        2.10        2.81      0.69 o
   4   6   8      327.32      340.08      4.70 o
   5   6   8        1.21        2.83      0.88 o
   6   6   8        4.72        2.98      1.25 o
   7   6   8       47.03       40.27      2.16 o
   8   6   8       28.15       20.75      1.49 o
   9   6   8       35.44       34.97      1.46 o
  -9   7   8        3.65        1.50      0.53 o
  -8   7   8        0.04       -0.37      0.56 o
  -7   7   8       25.53       24.45      1.08 o
  -6   7   8       13.55       14.97      1.03 o
  -5   7   8        9.37       13.82      1.07 o
  -4   7   8      185.71      189.93      3.07 o
  -3   7   8        1.63        2.15      0.90 o
  -2   7   8       45.35       47.09      1.79 o
  -1   7   8     1121.18     1127.88     15.43 o
   0   7   8       21.38       22.77      1.30 o
   1   7   8       86.79       82.85      1.86 o
   2   7   8        6.65        7.97      0.89 o
   3   7   8       22.57       22.42      1.14 o
   4   7   8       87.51       84.75      1.87 o
   5   7   8        1.13        2.75      0.85 o
   6   7   8       10.66        6.00      1.01 o
   7   7   8       85.16       87.30      2.67 o
   8   7   8      149.70      127.01      4.01 o
   9   7   8        8.36        3.31      1.43 o
  -9   8   8       23.97       26.11      1.10 o
  -8   8   8        5.17        5.58      0.68 o
  -7   8   8        1.81        1.42      0.59 o
  -6   8   8        4.16        3.75      0.74 o
  -5   8   8        5.54        5.72      0.86 o
  -4   8   8      246.07      261.37      4.27 o
  -3   8   8       44.91       48.50      1.91 o
  -2   8   8        0.62        0.83      0.75 o
  -1   8   8      288.57      288.18      5.32 o
   0   8   8       11.09        9.63      0.95 o
   1   8   8      428.28      414.45      5.68 o
   2   8   8       21.08       23.23      1.23 o
   3   8   8     1046.36     1019.00     12.54 o
   4   8   8      114.25      101.95      2.29 o
   5   8   8      585.84      595.74      7.77 o
   6   8   8      129.43      124.49      2.84 o
   7   8   8        0.29        0.08      0.63 o
   8   8   8       30.92       27.79      3.17 o
  -8   9   8        7.51        4.32      0.60 o
  -7   9   8        6.83        4.54      0.66 o
  -6   9   8      253.52      248.32      4.50 o
  -5   9   8        0.53        0.08      0.62 o
  -4   9   8       24.40       33.82      1.50 o
  -3   9   8       14.02       15.48      1.16 o
  -2   9   8      342.66      322.81      5.57 o
  -1   9   8      236.35      228.76      3.96 o
   0   9   8      264.20      265.22      4.71 o
   1   9   8       84.06       76.16      2.12 o
   2   9   8      262.45      254.26      3.89 o
   3   9   8       19.72       25.45      1.23 o
   4   9   8        0.76        2.98      0.78 o
   5   9   8       19.41       20.99      1.27 o
   6   9   8       10.62        6.72      1.31 o
   7   9   8        0.74        1.61      0.80 o
   8   9   8      375.00      401.73      7.22 o
  -8  10   8        2.39        2.01      0.70 o
  -7  10   8       27.17       26.35      1.66 o
  -6  10   8       60.98       65.71      1.88 o
  -5  10   8       55.77       45.09      1.54 o
  -4  10   8        0.75        0.76      0.67 o
  -3  10   8      257.57      259.25      5.09 o
  -2  10   8       90.51       89.81      2.60 o
  -1  10   8        0.01        1.11      0.78 o
   0  10   8       44.05       44.25      2.24 o
   1  10   8      122.70      114.27      2.27 o
   2  10   8      300.58      296.99      4.02 o
   3  10   8       21.83       21.50      1.41 o
   4  10   8        9.17       10.60      0.98 o
   5  10   8        5.31        8.13      1.09 o
   6  10   8       10.95        8.72      1.06 o
   7  10   8        5.88        3.16      1.00 o
  -7  11   8       37.40       43.04      1.46 o
  -6  11   8       13.63        8.15      0.92 o
  -5  11   8       33.53       31.83      1.50 o
  -4  11   8        2.11        2.93      1.02 o
  -3  11   8       14.42       16.55      1.20 o
  -2  11   8       32.06       33.39      1.63 o
  -1  11   8        1.55        2.48      0.89 o
   0  11   8        0.03       -0.72      0.73 o
   1  11   8       40.46       46.23      1.67 o
   2  11   8       81.99       78.73      2.66 o
   3  11   8      113.38      101.25      2.41 o
   4  11   8       16.87       17.84      1.17 o
   5  11   8       17.27       16.02      1.31 o
   6  11   8        8.39        5.81      0.87 o
   7  11   8        3.55        1.65      0.84 o
  -7  12   8       35.16       37.60      1.89 o
  -6  12   8        9.09        5.28      0.98 o
  -5  12   8        7.72        5.99      0.90 o
  -4  12   8       39.16       45.21      1.72 o
  -3  12   8        0.63        2.48      0.95 o
  -2  12   8        1.43        1.05      0.96 o
  -1  12   8       34.25       34.80      1.71 o
   0  12   8        2.13        1.32      0.80 o
   1  12   8        0.51        1.05      0.79 o
   2  12   8       34.32       31.36      1.35 o
   3  12   8       10.50        9.00      0.93 o
   4  12   8        0.75       -0.04      0.65 o
   5  12   8       86.22      102.14      1.97 o
   6  12   8       75.29       92.80      1.85 o
  -6  13   8       29.85       32.74      8.06 o
  -5  13   8       13.37       10.44      1.04 o
  -4  13   8       59.94       68.43      2.38 o
  -3  13   8       11.90       13.55      1.60 o
  -2  13   8       27.18       23.51      1.44 o
  -1  13   8       22.58       29.70      1.49 o
   0  13   8       73.63       68.11      2.01 o
   1  13   8       97.39      104.20      3.15 o
   2  13   8        1.79        2.82      0.90 o
   3  13   8       31.61       29.20      1.19 o
   4  13   8        6.59        2.86      0.67 o
   5  13   8       19.45       14.19      3.07 o
  -4  14   8       28.42       29.68      2.15 o
  -3  14   8      216.71      260.42      5.12 o
  -2  14   8       50.06       60.30      1.72 o
  -1  14   8      379.07      406.36      6.61 o
   0  14   8       17.73       16.36      3.23 o
   1  14   8      160.98      158.68      3.25 o
   2  14   8        7.87        4.60      1.34 o
   3  14   8        2.75        2.20      1.00 o
   4  14   8       17.00       18.73      3.55 o
  -2  15   8       40.57       46.41      1.92 o
  -1  15   8        3.15        2.58      0.77 o
   0  15   8       25.61       29.84      1.52 o
   1  15   8        0.38        0.57      0.90 o
   2  15   8       50.28       60.73      1.92 o
  -9   0   9        9.88       10.59      2.48 o
  -7   0   9        7.45        5.98      1.52 o
  -5   0   9     1688.79     1647.40     33.37 o
  -3   0   9      505.89      475.13     14.73 o
  -1   0   9      349.85      340.31      6.03 o
   1   0   9      227.25      209.56      5.19 o
   3   0   9      219.23      224.91      5.61 o
   5   0   9       94.87       81.84      3.21 o
   7   0   9      355.44      337.20      8.01 o
   9   0   9       54.11       72.89      4.61 o
 -10   1   9        0.01        0.09      0.48 o
  -9   1   9       69.53       71.64      1.82 o
  -8   1   9        0.31        0.61      0.74 o
  -7   1   9        2.23        2.39      0.84 o
  -6   1   9       48.35       45.45      1.78 o
  -5   1   9      156.54      148.21      2.77 o
  -4   1   9       16.09       15.55      1.06 o
  -3   1   9       18.65       20.03      0.91 o
  -2   1   9       27.09       26.54      1.00 o
  -1   1   9      148.86      150.17      2.45 o
   0   1   9      124.89      119.69      2.55 o
   1   1   9      324.83      322.18      4.43 o
   2   1   9        0.04        1.20      1.21 o
   3   1   9        4.54        4.09      0.91 o
   4   1   9       28.70       31.49      1.56 o
   5   1   9      489.72      452.42      6.36 o
   6   1   9       36.19       38.85      1.47 o
   7   1   9       34.44       30.97      1.34 o
   8   1   9        0.95        0.80      0.63 o
   9   1   9        4.01        0.85      0.77 o
 -10   2   9        3.36        0.54      0.58 o
  -9   2   9      163.78      166.04      3.40 o
  -8   2   9       35.41       31.06      1.37 o
  -7   2   9        6.57       10.65      1.14 o
  -6   2   9       20.77       22.47      1.21 o
  -5   2   9       36.18       29.59      1.92 o
  -4   2   9      273.07      273.51      3.86 o
  -3   2   9       88.35       85.38      1.75 o
  -2   2   9       29.98       30.87      1.12 o
  -1   2   9       26.46       27.55      1.13 o
   0   2   9      115.36      119.64      2.19 o
   1   2   9      119.45      119.27      2.29 o
   2   2   9       66.51       72.10      1.79 o
   3   2   9       35.77       36.43      1.40 o
   4   2   9      323.12      307.01      5.02 o
   5   2   9       55.37       60.21      1.91 o
   6   2   9        2.24        2.85      0.82 o
   7   2   9        6.08        6.58      1.06 o
   8   2   9        7.88        5.02      1.17 o
   9   2   9        6.40        2.95      0.73 o
  -9   3   9        0.20        0.27      0.55 o
  -8   3   9       81.01       86.23      2.07 o
  -7   3   9       98.26       88.30      2.28 o
  -6   3   9        0.01       -0.31      0.66 o
  -5   3   9      341.64      314.90      4.57 o
  -4   3   9      303.06      300.18      4.13 o
  -3   3   9        6.79        6.00      0.75 o
  -2   3   9      230.07      226.70      3.77 o
  -1   3   9        9.00       11.50      0.95 o
   0   3   9        0.05        1.36      0.98 o
   1   3   9      382.29      382.39      5.24 o
   2   3   9       98.62       93.35      2.08 o
   3   3   9        0.10        0.46      0.75 o
   4   3   9        1.95        1.65      0.86 o
   5   3   9        3.09        3.34      0.91 o
   6   3   9       12.73       13.05      1.18 o
   7   3   9        4.23        5.49      1.02 o
   8   3   9      157.27      157.48      2.98 o
   9   3   9        4.30        3.35      0.72 o
  -9   4   9       96.67       91.74      2.00 o
  -8   4   9        7.81        8.32      1.02 o
  -7   4   9       91.75       77.51      2.06 o
  -6   4   9       65.17       59.34      1.84 o
  -5   4   9       91.64       99.31      2.18 o
  -4   4   9       48.05       50.37      1.44 o
  -3   4   9      105.77      113.64      2.21 o
  -2   4   9        7.53        7.84      0.89 o
  -1   4   9        5.99        5.76      0.92 o
   0   4   9      343.40      340.37      4.55 o
   1   4   9       22.66       23.39      1.10 o
   2   4   9      125.42      127.79      2.57 o
   3   4   9        6.54        4.47      0.85 o
   4   4   9       30.22       31.77      1.53 o
   5   4   9        4.67        5.62      1.02 o
   6   4   9       32.92       28.80      1.48 o
   7   4   9        3.13        2.95      0.98 o
   8   4   9        6.57        8.48      1.05 o
   9   4   9       13.90       18.35      1.54 o
  -9   5   9       24.60       27.58      1.08 o
  -8   5   9        0.23       -0.01      0.65 o
  -7   5   9       14.30       18.13      1.14 o
  -6   5   9       91.10       77.68      2.12 o
  -5   5   9       47.79       44.74      1.51 o
  -4   5   9       28.32       32.86      1.47 o
  -3   5   9        3.53        5.53      0.93 o
  -2   5   9       55.81       56.15      1.72 o
  -1   5   9      923.14      872.04     11.56 o
   0   5   9      108.12      104.99      2.48 o
   1   5   9      590.29      570.67      7.69 o
   2   5   9      374.84      359.96      5.07 o
   3   5   9      439.62      429.95      6.51 o
   4   5   9       65.83       66.93      1.98 o
   5   5   9        0.17        2.32      1.11 o
   6   5   9        3.13        1.53      1.05 o
   7   5   9       58.03       56.22      2.28 o
   8   5   9       31.72       35.21      1.62 o
  -9   6   9        0.46        0.32      0.58 o
  -8   6   9        0.02        0.00      0.48 o
  -7   6   9        0.91        1.91      0.68 o
  -6   6   9       85.48       82.49      2.05 o
  -5   6   9       19.28       23.01      1.24 o
  -4   6   9      230.56      231.26      4.07 o
  -3   6   9      436.24      439.43      6.69 o
  -2   6   9       30.35       27.58      1.60 o
  -1   6   9      325.29      307.94      4.95 o
   0   6   9      308.56      297.94      4.65 o
   1   6   9       71.46       66.17      1.88 o
   2   6   9        8.70       12.20      1.11 o
   3   6   9      357.06      341.38      5.67 o
   4   6   9      172.06      183.75      3.49 o
   5   6   9        6.29        5.56      1.13 o
   6   6   9       10.05       11.64      1.22 o
   7   6   9      108.65      132.50      3.10 o
   8   6   9       16.52       11.34      1.50 o
  -8   7   9        2.37        0.96      0.51 o
  -7   7   9       18.10       12.99      0.86 o
  -6   7   9        3.86        2.62      0.65 o
  -5   7   9      136.19      139.82      2.69 o
  -4   7   9      304.27      317.92      5.04 o
  -3   7   9       62.21       60.63      2.19 o
  -2   7   9        2.32        2.90      0.86 o
  -1   7   9      501.81      479.09      7.28 o
   0   7   9       26.40       28.74      1.48 o
   1   7   9      650.03      641.01      8.46 o
   2   7   9      265.13      264.55      3.95 o
   3   7   9      647.44      645.92      8.75 o
   4   7   9       38.05       38.47      1.75 o
   5   7   9        0.21        0.75      0.75 o
   6   7   9       79.07       95.20      2.80 o
   7   7   9       83.90       89.36      2.60 o
   8   7   9      424.75      461.55      8.05 o
  -8   8   9       25.07       27.10      0.79 o
  -7   8   9       15.19       16.53      1.67 o
  -6   8   9        0.04        0.27      0.59 o
  -5   8   9       66.64       67.85      1.87 o
  -4   8   9      632.40      627.07      9.40 o
  -3   8   9      204.85      192.89      3.57 o
  -2   8   9        3.82        5.36      0.93 o
  -1   8   9       84.86       78.42      2.12 o
   0   8   9       72.92       76.59      2.12 o
   1   8   9       88.33       86.89      1.98 o
   2   8   9       87.00       90.09      1.95 o
   3   8   9      191.33      191.30      3.19 o
   4   8   9       21.58       23.23      1.28 o
   5   8   9      250.99      267.08      4.99 o
   6   8   9        0.10        0.30      0.68 o
   7   8   9        7.67        5.19      1.13 o
  -8   9   9        0.15        0.25      1.11 o
  -7   9   9        0.76        0.79      0.41 o
  -6   9   9       77.95       75.25      1.50 o
  -5   9   9        0.01        0.55      0.66 o
  -4   9   9        5.47        6.90      1.00 o
  -3   9   9       69.77       72.54      2.00 o
  -2   9   9      216.81      206.70      3.56 o
  -1   9   9       77.47       75.45      2.13 o
   0   9   9      133.62      139.72      3.07 o
   1   9   9       18.19       19.53      1.09 o
   2   9   9        5.09        5.10      0.78 o
   3   9   9        3.97        2.77      0.68 o
   4   9   9        2.01        2.01      0.72 o
   5   9   9        0.27       -0.16      0.66 o
   6   9   9        3.76        3.79      0.90 o
   7   9   9       22.74       31.41      1.62 o
  -7  10   9        6.07        6.06      0.92 o
  -6  10   9        0.39        0.43      0.48 o
  -5  10   9       17.22       19.70      1.02 o
  -4  10   9       64.92       62.03      2.10 o
  -3  10   9       84.01       88.31      2.06 o
  -2  10   9        0.02        0.64      0.67 o
  -1  10   9        0.18        0.12      0.70 o
   0  10   9        1.00        0.92      0.69 o
   1  10   9       92.33       94.52      2.14 o
   2  10   9       63.26       66.46      1.52 o
   3  10   9        0.07       -0.29      0.62 o
   4  10   9       58.35       56.59      1.69 o
   5  10   9      143.13      155.17      2.89 o
   6  10   9       10.90        7.99      0.95 o
  -6  11   9        8.73        8.09      0.78 o
  -5  11   9       20.41       17.83      2.02 o
  -4  11   9        6.62        5.77      0.88 o
  -3  11   9       66.17       64.06      1.86 o
  -2  11   9        2.03        2.87      0.83 o
  -1  11   9        3.84        4.03      0.86 o
   0  11   9       97.26       99.10      2.23 o
   1  11   9        4.68        7.58      1.06 o
   2  11   9       49.32       48.91      1.50 o
   3  11   9       11.96        7.23      1.11 o
   4  11   9        0.70       -0.17      0.60 o
   5  11   9       20.96        9.83      0.79 o
  -5  12   9        0.72        1.40      0.64 o
  -4  12   9        1.73        1.71      0.71 o
  -3  12   9       29.72       30.92      1.38 o
  -2  12   9       82.92       75.38      2.07 o
  -1  12   9        1.92        3.09      0.76 o
   0  12   9        0.22        0.45      0.67 o
   1  12   9        6.52        6.96      1.30 o
   2  12   9       57.09       57.64      1.47 o
   3  12   9       11.04        8.33      1.02 o
   4  12   9       72.57       85.62      1.74 o
  -4  13   9        2.80        2.78      0.69 o
  -3  13   9        0.01       -0.11      0.57 o
  -2  13   9       57.43       67.88      1.80 o
  -1  13   9       73.56       71.82      1.93 o
   0  13   9        2.15        2.64      0.94 o
   1  13   9        4.61        1.51      0.76 o
   2  13   9        0.20        0.47      0.77 o
   3  13   9       19.28       25.91      1.71 o
  -2  14   9        0.02        0.43      0.76 o
  -1  14   9       12.14        8.02      1.03 o
   0  14   9        0.02        0.39      0.64 o
   1  14   9        0.15        1.12      0.84 o
  -8   0  10        4.75        4.22      1.25 o
  -6   0  10        3.73        4.90      1.27 o
  -4   0  10       87.73       85.42      3.63 o
  -2   0  10      624.76      620.76     15.24 o
   0   0  10        3.54        3.77      1.32 o
   2   0  10        1.20        1.54      1.15 o
   4   0  10       11.59        9.58      1.85 o
   6   0  10       20.71       15.73      1.56 o
   8   0  10       18.56        6.23      5.37 o
  -9   1  10       25.75       17.28      2.86 o
  -8   1  10        1.30        1.45      0.66 o
  -7   1  10        1.51        1.67      0.77 o
  -6   1  10        9.68        6.57      0.98 o
  -5   1  10        1.62        1.08      0.73 o
  -4   1  10       84.57       89.97      1.97 o
  -3   1  10      232.67      224.99      3.62 o
  -2   1  10      206.88      203.07      2.91 o
  -1   1  10       12.92       12.43      1.13 o
   0   1  10        5.15        4.24      0.99 o
   1   1  10       25.62       24.91      1.41 o
   2   1  10       52.70       47.55      1.70 o
   3   1  10        6.44       11.03      1.10 o
   4   1  10       19.41       18.24      1.39 o
   5   1  10       58.42       60.46      2.44 o
   6   1  10      137.87      131.56      2.65 o
   7   1  10      110.26      111.07      2.19 o
   8   1  10        0.18        0.13      0.56 o
  -9   2  10        1.08        0.68      0.62 o
  -8   2  10       16.31        8.44      1.21 o
  -7   2  10       30.97       29.37      1.46 o
  -6   2  10      108.41      106.06      2.33 o
  -5   2  10       27.13       19.63      1.10 o
  -4   2  10        1.48        2.36      0.69 o
  -3   2  10       25.80       25.24      1.15 o
  -2   2  10       49.35       50.93      1.43 o
  -1   2  10      194.14      192.56      3.57 o
   0   2  10       65.72       62.58      1.86 o
   1   2  10      124.58      127.17      2.67 o
   2   2  10       32.25       28.62      1.57 o
   3   2  10        6.77        7.70      1.39 o
   4   2  10       92.62       92.05      2.44 o
   5   2  10       79.89       78.56      2.27 o
   6   2  10        0.76        1.45      0.76 o
   7   2  10      130.48      114.88      2.31 o
   8   2  10       83.16       80.45      3.03 o
  -9   3  10       61.52       66.01      1.81 o
  -8   3  10       33.89       30.84      1.35 o
  -7   3  10       10.71        6.03      0.82 o
  -6   3  10        3.96        3.71      0.77 o
  -5   3  10      104.66       93.39      2.00 o
  -4   3  10       60.75       59.22      1.69 o
  -3   3  10       68.09       63.13      1.56 o
  -2   3  10       34.22       34.08      1.48 o
  -1   3  10        3.78        2.59      0.69 o
   0   3  10       22.01       20.20      1.35 o
   1   3  10      188.95      186.34      3.39 o
   2   3  10       13.79       16.64      1.49 o
   3   3  10        8.94        6.29      1.15 o
   4   3  10        1.90        1.28      0.81 o
   5   3  10       66.85       71.76      1.95 o
   6   3  10        0.07        0.54      0.62 o
   7   3  10       75.47       71.60      1.73 o
   8   3  10       14.50        8.55      1.01 o
  -8   4  10        0.12        0.87      0.60 o
  -7   4  10        8.18        6.37      0.93 o
  -6   4  10       88.27       89.20      2.03 o
  -5   4  10       83.55       75.75      1.93 o
  -4   4  10        9.36       11.64      1.06 o
  -3   4  10        6.43        5.90      0.99 o
  -2   4  10        0.88       -0.02      0.67 o
  -1   4  10       23.06       21.72      1.31 o
   0   4  10      372.63      363.68      5.57 o
   1   4  10     1086.99     1071.90     14.88 o
   2   4  10      123.38      124.67      2.54 o
   3   4  10       13.13       13.38      1.16 o
   4   4  10        6.29        6.84      1.07 o
   5   4  10       22.35       23.01      1.32 o
   6   4  10        1.98        1.70      0.66 o
   7   4  10        3.98        3.83      1.05 o
   8   4  10        6.63        3.79      0.83 o
  -8   5  10        3.57        2.41      0.70 o
  -7   5  10       17.19       15.91      1.72 o
  -6   5  10       18.18       25.34      1.30 o
  -5   5  10        2.72        3.36      0.96 o
  -4   5  10       24.73       21.06      1.38 o
  -3   5  10      197.91      202.21      4.47 o
  -2   5  10        3.72        4.03      1.08 o
  -1   5  10      599.68      592.21      8.13 o
   0   5  10        0.75        1.12      0.70 o
   1   5  10      633.78      613.59      8.13 o
   2   5  10        1.70        1.93      0.86 o
   3   5  10       88.69       93.37      2.47 o
   4   5  10       19.03       22.41      1.77 o
   5   5  10       18.98       21.83      1.30 o
   6   5  10       25.24       32.09      1.46 o
   7   5  10       43.77       53.02      1.90 o
  -8   6  10        0.15        0.43      0.65 o
  -7   6  10        4.42        2.44      0.69 o
  -6   6  10       38.35       34.66      1.62 o
  -5   6  10        0.00        0.93      0.77 o
  -4   6  10       32.02       34.36      1.67 o
  -3   6  10      185.70      189.54      3.97 o
  -2   6  10       53.49       53.75      2.02 o
  -1   6  10        0.67        2.57      0.93 o
   0   6  10      606.07      598.40      8.10 o
   1   6  10      181.42      174.48      3.66 o
   2   6  10      571.65      570.03      7.92 o
   3   6  10       25.18       24.41      1.35 o
   4   6  10        2.01        0.27      0.67 o
   5   6  10        8.69        9.11      1.13 o
   6   6  10      220.15      249.44      4.42 o
   7   6  10       22.95       18.92      2.30 o
  -7   7  10       31.09       29.25      1.18 o
  -6   7  10        0.62       -0.46      0.60 o
  -5   7  10       18.06       17.32      1.18 o
  -4   7  10        7.00        5.91      0.96 o
  -3   7  10      149.01      154.99      3.11 o
  -2   7  10      203.61      209.58      4.29 o
  -1   7  10      363.16      378.93      6.62 o
   0   7  10       88.97       88.64      2.40 o
   1   7  10      176.48      172.12      3.07 o
   2   7  10      173.66      176.44      3.01 o
   3   7  10       27.78       28.54      1.33 o
   4   7  10       68.96       79.99      1.91 o
   5   7  10        9.58        7.44      1.94 o
   6   7  10       97.72      113.97      2.85 o
   7   7  10        0.69        1.01      0.76 o
  -7   8  10        0.87        0.32      0.59 o
  -6   8  10        6.15        3.27      0.63 o
  -5   8  10       11.60        8.77      1.02 o
  -4   8  10       30.58       32.06      1.43 o
  -3   8  10       91.05      103.97      2.58 o
  -2   8  10       42.64       49.41      2.06 o
  -1   8  10      208.76      227.99      4.34 o
   0   8  10        0.15        1.04      0.77 o
   1   8  10      367.22      362.48      5.74 o
   2   8  10       46.10       52.18      1.56 o
   3   8  10       89.20       91.59      1.90 o
   4   8  10      178.88      186.30      3.20 o
   5   8  10       87.78       88.91      2.86 o
   6   8  10       47.70       54.60      2.39 o
  -6   9  10       41.62       38.05      1.47 o
  -5   9  10        0.10        0.45      0.57 o
  -4   9  10       44.81       41.25      1.31 o
  -3   9  10       32.28       37.45      1.58 o
  -2   9  10      280.29      311.24      4.88 o
  -1   9  10       31.05       35.89      1.53 o
   0   9  10       33.64       39.43      1.56 o
   1   9  10        6.53        6.23      0.89 o
   2   9  10        4.20        3.71      0.74 o
   3   9  10       45.65       42.38      1.51 o
   4   9  10        0.08        0.32      0.66 o
   5   9  10        1.23        1.71      0.77 o
  -6  10  10       50.72       62.43      4.55 o
  -5  10  10        7.31        4.82      0.58 o
  -4  10  10        9.01       10.02      0.77 o
  -3  10  10       13.52       11.35      0.94 o
  -2  10  10       20.39       19.72      1.66 o
  -1  10  10       36.97       40.94      1.36 o
   0  10  10       23.45       21.31      1.60 o
   1  10  10        1.06        0.80      0.61 o
   2  10  10       28.14       33.89      1.36 o
   3  10  10       16.67       14.18      1.98 o
   4  10  10       13.85        6.48      1.43 o
   5  10  10       16.42       17.44      3.46 o
  -5  11  10       20.18       16.92      2.61 o
  -4  11  10        0.32        0.83      0.60 o
  -3  11  10      124.75      119.67      3.00 o
  -2  11  10       54.39       56.11      1.58 o
  -1  11  10      122.03      134.70      2.58 o
   0  11  10        3.43        2.87      0.69 o
   1  11  10        6.21        4.55      0.92 o
   2  11  10        2.89        1.38      0.54 o
   3  11  10      100.41      115.10      3.87 o
   4  11  10       26.70       30.66      1.59 o
  -3  12  10        2.04        1.63      0.86 o
  -2  12  10        2.86        2.04      0.72 o
  -1  12  10        1.14        1.45      0.69 o
   0  12  10        3.91        3.51      0.65 o
   1  12  10        5.68        3.57      0.65 o
   2  12  10        1.44        1.64      0.98 o
  -7   0  11       53.92       62.40      2.06 o
  -5   0  11      275.22      261.44      5.28 o
  -3   0  11      756.31      736.37     16.69 o
  -1   0  11      178.54      188.17      5.00 o
   1   0  11        0.18       -0.47      1.24 o
   3   0  11      328.65      348.66      7.22 o
   5   0  11       15.98        9.33      1.67 o
   7   0  11        1.90        0.48      1.00 o
  -8   1  11        0.52        0.03      0.48 o
  -7   1  11        5.06        3.97      0.67 o
  -6   1  11        1.27        2.25      0.67 o
  -5   1  11        7.12        5.29      0.73 o
  -4   1  11       37.73       37.41      1.33 o
  -3   1  11        0.05       -0.32      0.58 o
  -2   1  11       55.72       52.67      1.43 o
  -1   1  11       17.65       17.02      1.48 o
   0   1  11      122.14      123.63      3.06 o
   1   1  11        0.05       -0.18      0.68 o
   2   1  11       96.42      100.58      2.45 o
   3   1  11      642.17      656.14      9.17 o
   4   1  11        5.64        5.88      0.99 o
   5   1  11       52.46       47.72      1.82 o
   6   1  11        3.42        1.72      0.65 o
   7   1  11        0.00        0.27      0.61 o
  -7   2  11        0.27        0.58      0.53 o
  -6   2  11       24.97       26.12      1.49 o
  -5   2  11      131.36      127.35      2.15 o
  -4   2  11       30.55       27.40      1.27 o
  -3   2  11      247.26      242.07      3.63 o
  -2   2  11       25.76       29.46      1.21 o
  -1   2  11       62.09       61.49      1.78 o
   0   2  11      116.65      116.13      2.53 o
   1   2  11      208.54      196.74      3.72 o
   2   2  11      361.74      373.78      6.52 o
   3   2  11       68.34       75.26      2.18 o
   4   2  11        2.21        3.15      0.92 o
   5   2  11        2.81        2.84      0.79 o
   6   2  11        4.07        2.41      0.70 o
   7   2  11       12.25        6.23      1.11 o
  -7   3  11        3.68        3.63      0.71 o
  -6   3  11       51.23       52.14      1.49 o
  -5   3  11        1.45        1.70      0.68 o
  -4   3  11       37.12       38.26      1.31 o
  -3   3  11      122.18      126.05      2.62 o
  -2   3  11       12.05       13.84      1.10 o
  -1   3  11      234.76      234.75      3.98 o
   0   3  11       19.71       23.28      1.42 o
   1   3  11       77.46       76.16      2.12 o
   2   3  11        1.67        1.99      0.89 o
   3   3  11      125.88      133.12      2.94 o
   4   3  11        9.20        8.00      1.06 o
   5   3  11       14.21       13.84      1.15 o
   6   3  11        3.43        2.04      0.73 o
  -7   4  11       35.36       39.01      1.32 o
  -6   4  11        0.47       -0.33      0.49 o
  -5   4  11        4.92        5.10      0.99 o
  -4   4  11        0.19        1.72      0.79 o
  -3   4  11       48.55       50.53      2.37 o
  -2   4  11      230.26      234.47      3.95 o
  -1   4  11      115.19      117.97      2.53 o
   0   4  11      102.84      110.74      2.77 o
   1   4  11      328.98      343.80      5.67 o
   2   4  11        0.61        0.32      0.84 o
   3   4  11       21.36       24.65      1.53 o
   4   4  11       10.54        8.48      1.01 o
   5   4  11        0.60        0.00      0.57 o
   6   4  11       22.20       22.72      6.00 o
  -7   5  11       19.04       19.61      1.80 o
  -6   5  11        2.25        3.24      0.86 o
  -5   5  11        9.28        5.77      0.89 o
  -4   5  11       29.01       30.25      1.59 o
  -3   5  11      158.96      167.87      3.64 o
  -2   5  11      114.57      119.08      3.32 o
  -1   5  11       19.59       23.11      1.40 o
   0   5  11       14.22       12.21      1.07 o
   1   5  11      872.12      904.06     13.49 o
   2   5  11        0.17        0.98      0.81 o
   3   5  11        3.22        2.47      0.89 o
   4   5  11       39.09       40.27      2.08 o
   5   5  11        8.01        3.92      0.82 o
   6   5  11       27.41       28.60      1.91 o
  -6   6  11        4.82        3.59      0.70 o
  -5   6  11        0.92        1.22      0.70 o
  -4   6  11       11.80       11.16      1.20 o
  -3   6  11      178.52      184.78      3.62 o
  -2   6  11       32.97       34.32      1.76 o
  -1   6  11       30.46       35.42      1.65 o
   0   6  11       72.29       64.60      1.79 o
   1   6  11        2.18        2.92      0.83 o
   2   6  11        5.35        4.26      0.96 o
   3   6  11       46.96       44.34      1.49 o
   4   6  11       62.19       60.81      1.74 o
   5   6  11        0.32       -0.05      0.63 o
  -6   7  11        3.32        2.24      0.87 o
  -5   7  11        1.21        0.44      0.62 o
  -4   7  11        0.98        0.98      0.82 o
  -3   7  11       72.89       74.29      2.27 o
  -2   7  11       12.81       11.92      1.11 o
  -1   7  11       29.23       32.38      1.56 o
   0   7  11      126.96      125.06      2.65 o
   1   7  11       57.28       59.98      1.63 o
   2   7  11       77.96       82.83      2.00 o
   3   7  11        1.66        1.93      0.69 o
   4   7  11      167.89      188.83      3.10 o
   5   7  11       58.04       61.81      1.95 o
  -5   8  11       18.49       25.19      1.11 o
  -4   8  11        0.25        0.67      0.60 o
  -3   8  11      218.36      218.31      3.47 o
  -2   8  11       78.66       83.97      2.04 o
  -1   8  11      343.05      361.50      6.08 o
   0   8  11      119.24      116.45      2.45 o
   1   8  11        1.21        0.51      0.59 o
   2   8  11        2.31        1.49      0.60 o
   3   8  11       23.87       25.72      1.02 o
   4   8  11       72.26       75.25      1.75 o
  -4   9  11        0.00       -0.60      0.60 o
  -3   9  11       35.53       34.71      1.38 o
  -2   9  11      395.82      407.01      5.82 o
  -1   9  11      226.46      239.12      4.10 o
   0   9  11       25.58       24.04      1.93 o
   1   9  11        3.30        1.63      0.58 o
   2   9  11        0.27        0.22      0.50 o
   3   9  11        1.91        2.07      0.64 o
   4   9  11        0.77        0.57      0.64 o
  -3  10  11        6.51        5.42      0.78 o
  -2  10  11      116.12      117.57      2.15 o
  -1  10  11        5.05        4.89      0.80 o
   0  10  11        5.12        2.53      0.71 o
   1  10  11        1.42        1.37      0.69 o
   2  10  11       17.17       16.48      4.52 o
  -1  11  11        0.09        0.65      0.64 o
   0  11  11        3.96        3.91      0.87 o
  -6   0  12       25.77       22.96      1.20 o
  -4   0  12       22.97       23.31      2.48 o
  -2   0  12       63.73       59.79      2.45 o
   0   0  12        1.86        1.90      1.02 o
   2   0  12      227.46      240.07      7.37 o
   4   0  12       14.23        8.36      1.11 o
  -6   1  12        6.79        3.51      0.68 o
  -5   1  12       35.45       38.83      1.14 o
  -4   1  12       10.77        8.85      1.24 o
  -3   1  12      116.01      107.42      2.01 o
  -2   1  12       10.69        8.09      0.83 o
  -1   1  12       17.05       19.07      1.42 o
   0   1  12       29.93       30.94      1.53 o
   1   1  12        7.00        6.12      0.91 o
   2   1  12       25.03       31.21      1.43 o
   3   1  12      155.67      178.65      3.20 o
   4   1  12      130.55      135.29      2.52 o
   5   1  12       11.96       17.17      3.06 o
  -6   2  12        1.32        1.58      0.56 o
  -5   2  12        4.66        2.04      0.53 o
  -4   2  12       34.86       28.62      1.02 o
  -3   2  12       63.23       62.22      1.47 o
  -2   2  12        7.61        7.73      0.84 o
  -1   2  12        0.16       -0.67      0.67 o
   0   2  12        7.41        8.61      1.17 o
   1   2  12       27.05       26.73      1.42 o
   2   2  12       32.94       30.55      1.40 o
   3   2  12      196.40      214.84      4.00 o
   4   2  12        0.02        0.60      0.66 o
   5   2  12      123.08      128.37      2.67 o
  -6   3  12       46.55       49.34      1.85 o
  -5   3  12        1.63        2.45      0.63 o
  -4   3  12       95.58       92.50      2.13 o
  -3   3  12       19.92       13.34      1.31 o
  -2   3  12       53.09       55.63      1.59 o
  -1   3  12        9.74        9.98      0.92 o
   0   3  12      124.95      133.56      2.79 o
   1   3  12      259.16      275.03      4.41 o
   2   3  12       40.16       43.29      1.59 o
   3   3  12       77.53       85.66      2.82 o
   4   3  12        9.97        8.53      1.09 o
   5   3  12        0.23        1.32      0.63 o
  -5   4  12        0.22        0.77      0.65 o
  -4   4  12       39.71       46.17      2.48 o
  -3   4  12       23.13       21.10      1.36 o
  -2   4  12       81.27       82.23      2.14 o
  -1   4  12        0.20        0.42      0.85 o
   0   4  12        5.62        5.99      0.98 o
   1   4  12      114.68      124.99      2.88 o
   2   4  12       21.22       26.13      2.55 o
   3   4  12      170.20      188.01      3.49 o
   4   4  12       17.76       17.07      2.53 o
  -5   5  12        1.99        0.85      0.86 o
  -4   5  12       19.35       18.61      2.32 o
  -3   5  12       87.84      100.99      2.48 o
  -2   5  12        7.31        6.51      0.97 o
  -1   5  12       32.57       36.46      1.48 o
   0   5  12        3.11        2.79      0.84 o
   1   5  12        0.32        0.42      0.71 o
   2   5  12      144.24      153.37      2.97 o
   3   5  12        0.04        0.06      0.66 o
   4   5  12       99.57      114.20      2.28 o
  -4   6  12        7.57        5.86      0.77 o
  -3   6  12        0.00       -0.12      0.58 o
  -2   6  12      159.06      163.54      3.12 o
  -1   6  12       16.65       16.48      1.56 o
   0   6  12      195.91      200.48      3.63 o
   1   6  12        8.18        6.24      0.78 o
   2   6  12        5.74        4.07      0.75 o
   3   6  12       53.29       52.67      1.63 o
  -4   7  12        0.00        1.24      0.68 o
  -3   7  12        8.23        7.35      0.97 o
  -2   7  12        0.55        0.09      0.57 o
  -1   7  12        9.40        6.88      1.11 o
   0   7  12      146.53      141.05      7.07 o
   1   7  12       61.56       62.37      1.64 o
   2   7  12        5.99        5.64      0.79 o
   3   7  12       31.11       38.42      1.95 o
  -3   8  12       18.51       25.14      1.05 o
  -2   8  12        1.41        0.35      0.56 o
  -1   8  12      217.15      255.32      3.85 o
   0   8  12       32.37       32.81      1.41 o
   1   8  12        8.30        7.15      0.95 o
   2   8  12        8.72        8.69      2.21 o
  -3   0  13      105.41       91.65      3.70 o
  -1   0  13        7.45        5.27      0.97 o
   1   0  13        0.22        1.01      0.82 o
   3   0  13      504.93      539.54     10.70 o
  -4   1  13        4.64        2.79      1.08 o
  -3   1  13       15.71        8.36      0.97 o
  -2   1  13       68.45       63.47      1.75 o
  -1   1  13       72.11       64.28      3.15 o
   0   1  13        6.50        4.42      0.84 o
   1   1  13       16.77       17.45      1.63 o
   2   1  13       40.60       46.08      1.47 o
  -3   2  13       10.86        6.23      0.91 o
  -2   2  13       13.48        8.90      1.43 o
  -1   2  13       28.19       30.10      1.51 o
   0   2  13       80.43       83.49      3.37 o
   1   2  13       21.07       21.84      1.61 o
   2   2  13        8.15        5.55      0.80 o
  -3   3  13       79.48       84.00      3.36 o
  -2   3  13        1.35        0.95      0.61 o
  -1   3  13      147.40      156.99      3.11 o
   0   3  13       53.03       56.90      1.76 o
   1   3  13       60.85       66.50      1.68 o
   2   3  13        1.68        2.57      0.78 o
  -2   4  13       66.42       62.12      3.06 o
  -1   4  13        6.94        6.29      1.03 o
   0   4  13       33.75       35.94      1.42 o
   1   4  13        0.04        0.37      0.72 o
  -1   5  13        6.28        4.10      1.32 o
   0   5  13       22.77       29.84      1.53 o
 
